# Supplementary material for: Characterization of a G. max × G. soja nested association mapping population and identification of loci controlling seed composition traits from wild soybean
Source: Theor Appl Genet. 2025 Mar 7;138(3):65. doi: 10.1007/s00122-025-04848-5 (PMC11889062; doi:10.1007/s00122-025-04848-5)
Supplement: Supplementary file 6 — Supplementary file6 (XLSX 42 KB) [file 122_2025_4848_MOESM6_ESM.xlsx]

## Sheet: Protein
Table S1 Summary of protein content QTLs identified by SLM method
QTL	Chr.	RIL	Environment	LOD	PVE(%)	Effeect	Position of left marker	Position of right marker
qPro-2-1	Chr02	NAM08	2018_Beltsville, 2018_Clayton	4.8498	10.1814	0.6136	11974580	12334435
qPro-2-2	Chr02	NAM03	2019_Clayton	4.7862	8.9935	0.5328	41179681	41432839
qPro-4-1	Chr04	NAM05, 10	2018_Beltsville	4.6425	7.2555	0.564	5726478	7128216
qPro-4-2	Chr04	NAM02	2018_Clayton	3.8789	9.8279	-0.6351	51872562	52068303
qPro-5-1	Chr05	NAM08	2019_Beltsville	49.4704	16.6907	2.582	2851236	3319234
qPro-5-2	Chr05	NAM06	2019_Clayton	3.5769	7.8326	-0.4764	5753185	19982333
qPro-5-3	Chr05	NAM01, 04	2019_Clayton	4.3716	8.0879	0.5078	38943214	40696165
qPro-6-1	Chr06	NAM09	2019_Clayton	3.4326	9.8032	0.4636	6581862	6803119
qPro-6-2	Chr06	NAM02, 07	2018_Beltsville, 2018_Clayton	5.682	9.5365	0.6913	47112305	47722575
qPro-8-1	Chr08	NAM04	2019_Clayton	5.3866	8.4053	-0.4892	1552727	1885489
qPro-8-2	Chr08	NAM07, 10	2018_Beltsville, 2018_Clayton	6.6664	9.3731	-0.6382	10085363	11367862
qPro-8-3	Chr08	NAM05	2018/2019_Beltsville	4.8941	11.4139	0.6518	14577038	14639570
qPro-8-4	Chr08	NAM02	2019_Beltsville	4.6808	9.1742	-0.6403	16094804	16190177
qPro-8-5	Chr08	NAM01	2019_Beltsville	9.6174	18.9064	-0.7429	17748776	18036698
qPro-8-6	Chr08	NAM03	2019_Beltsville	3.8844	8.6063	-0.3835	45349709	45403652
qPro-9-1	Chr09	NAM04	2018_Beltsville	6.6426	8.5364	0.6579	1473666	1904113
qPro-9-2	Chr09	NAM09	2018_Beltsville	3.9847	10.3587	0.5805	5954451	6027763
qPro-9-3	Chr09	NAM06	2019_Clayton	3.7754	8.6803	0.5065	31201986	31459532
qPro-9-4	Chr09	NAM03	2019_Clayton	4.458	8.2206	0.509	40608710	40881916
qPro-9-5	Chr09	NAM03	2019_Beltsville	5.1361	10.8509	0.4309	43003730	43212679
qPro-10-1	Chr10	NAM07	2019_Beltsville	5.8781	9.1448	-0.4475	3654531	4052703
qPro-10-2	Chr10	NAM08	2018_Beltsville	4.2569	5.5201	0.5428	6120786	6220803
qPro-10-3	Chr10	NAM06	2018_Beltsville	29.0682	15.7413	-1.6818	7741398	7844297
qPro-10-4	Chr10	NAM07	2018_Beltsville	4.827	5.6355	-0.5914	42123502	42166065
qPro-10-5	Chr10	NAM08	2018_Beltsville	6.2686	8.9568	-0.717	45722273	45826997
qPro-11-1	Chr11	NAM10	2019_Beltsville, 2018_Clayton	6.989	11.3252	-0.5468	5992400	6565408
qPro-12-1	Chr12	NAM01	2019_Beltsville	5.2968	9.2784	-0.5184	18463	430719
qPro-12-2	Chr12	NAM02	2018_Clayton	4.5799	11.9144	-0.6995	4781283	5718212
qPro-13-1	Chr13	NAM01	2019_Beltsville	6.4239	12.0415	0.5871	14118184	14292294
qPro-13-2	Chr13	NAM03	2018_Beltsville	4.0322	10.6359	0.5016	27112106	27643859
qPro-13-3	Chr13	NAM07	2018_Clayton	4.4559	12.0693	0.7463	38027686	38634656
qPro-13-4	Chr13	NAM04	2018_Beltsville	7.227	9.5591	0.6924	42110725	42805498
qPro-14-1	Chr14	NAM06	2019_Beltsville	25.4182	19.3581	1.1691	9435464	9699675
qPro-15-1	Chr15	NAM02, 03, 04, 05, 07	2018/2019_Beltsville, 2019_Clayton	6.4987	12.3572	0.6657	1842060	5943987
qPro-15-2	Chr15	NAM10	2018_Beltsville, 2018_Clayton	4.636	7.2243	0.4917	6939367	7358153
qPro-15-3	Chr15	NAM06	2019_Beltsville	3.6612	1.8882	0.364	44556639	45111277
qPro-15-4	Chr15	NAM08	2018_Beltsville	5.4799	7.2304	0.621	48949942	49106585
qPro-16-1	Chr16	NAM06	2018_Beltsville	4.0696	1.5201	0.5134	3362395	3937698
qPro-16-2	Chr16	NAM02	2018_Clayton	3.9418	12.531	-0.7155	33038110	33351218
qPro-17-1	Chr17	NAM04	2018/2019_Clayton	4.6805	8.6583	0.5331	14077904	15493271
qPro-17-2	Chr17	NAM04	2018/2019_Beltsville	5.2833	10.6011	0.5793	33886906	36093358
qPro-17-3	Chr17	NAM04	2019_Clayton	3.7197	5.2342	-0.3825	38768040	38882864
qPro-17-4	Chr17	NAM03	2019_Clayton	3.53	6.9832	0.4798	40796709	41259517
qPro-19-1	Chr19	NAM07	2018/2019_Beltsville	5.8246	7.6328	0.5506	174608	809326
qPro-19-2	Chr19	NAM05	2019_Clayton	4.1062	8.093	0.6273	31092077	33545604
qPro-19-3	Chr19	NAM08, 10	2019_Beltsville	5.4878	4.8031	0.4188	37674704	38104511
qPro-19-4	Chr19	NAM05, 10	2018_Beltsville, 2019_Clayton	6.8005	14.189	0.4923	39633969	42065944
qPro-20-1	Chr20	NAM10	2018_Beltsville	10.9259	18.1782	0.8058	824049	877091
qPro-20-2	Chr20	NAM04, 09	2018/2019_Beltsville, 2018/2019_Clayton	8.1495	21.0974	0.7453	2366403	2718188
qPro-20-3	Chr20	NAM01, 04, 05	2018/2019_Beltsville, 2018/2019_Clayton	10.1366	28.2061	1.0448	4645190	12922198
qPro-20-4	Chr20	NAM03, 04	2018/2019_Beltsville, 2018/2019_Clayton	9.4425	21.1076	0.7283	24132837	25109534
qPro-20-5	Chr20	NAM02, 07, 08, 10	2018/2019_Beltsville, 2018/2019_Clayton	8.804	22.4828	0.8235	31554795	34140804

## Sheet: Oil
Table S1 Summary of oil content QTLs identified by SLM method
QTL	Chr.	RIL	Environment	LOD	PVE(%)	Effeect	Position of left marker	Position of right marker
qOil-1-1	Chr01	NAM10	2019_Beltsville	4.9368	6.1672	-0.2629	5568956	5729824
qOil-1-2	Chr01	NAM03	2018_Beltsville	4.1181	9.6497	-0.3531	43694104	43971846
qOil-2-1	Chr02	NAM01	2018_Clayton	4.9593	9.2594	0.4712	5868669	6046134
qOil-2-2	Chr02	NAM06	2018_Beltsville	3.9506	4.7968	-0.3243	7213937	7354703
qOil-2-3	Chr02	NAM10	2019_Beltsville	6.3861	8.5455	-0.3091	9127150	9590678
qOil-2-4	Chr02	NAM08, 10	2018_Beltsville	6.0164	9.0843	-0.3899	10791729	11965390
qOil-2-5	Chr02	NAM05	2018_Beltsville	14.0023	17.1964	-0.6929	14220378	14710975
qOil-2-6	Chr02	NAM04	2019_Beltsville, 2019_Clayton	3.7061	6.7194	-0.3007	47278823	48075547
qOil-3-1	Chr03	NAM10	2018_Beltsville	3.9078	4.9974	-0.2655	39009305	39292939
qOil-4-1	Chr04	NAM03	2019_Clayton	4.0032	13.6349	-0.3817	1311694	1455348
qOil-4-2	Chr04	NAM08	2019_Clayton	8.2904	9.4654	-0.3433	6297943	6415784
qOil-4-3	Chr04	NAM05	2018_Beltsville	7.3693	7.3753	-0.4547	9674684	9862765
qOil-5-1	Chr05	NAM04	2019_Clayton	4.1545	9.5314	-0.3355	38943214	39224558
qOil-5-2	Chr05	NAM01, 02, 07, 09	2019_Beltsville, 2019_Clayton	5.8142	12.6122	-0.4165	40415432	41674471
qOil-6-1	Chr06	NAM09	2018/2019_Clayton	3.8108	6.4048	-0.288	2420702	2676998
qOil-6-2	Chr06	NAM06	2019_Beltsville	4.4477	0.8885	-0.3045	7923990	8085085
qOil-6-3	Chr06	NAM06	2019_Clayton	3.6077	5.3581	-0.2791	20353073	20686842
qOil-6-4	Chr06	NAM06	2018_Beltsville	5.4757	6.9448	-0.3929	41974977	43064582
qOil-6-5	Chr06	NAM10	2018/2019_Clayton	4.919	7.4246	-0.3532	46611667	47224247
qOil-8-1	Chr08	NAM01, 06	2018/2019_Beltsville, 2019_Clayton	5.6749	8.7406	-0.3961	6196069	7654540
qOil-8-2	Chr08	NAM05	2019_Clayton	3.5034	9.4215	-0.4533	8657875	8725772
qOil-8-3	Chr08	NAM05	2018/2019_Beltsville	8.679	14.5477	-0.5937	14283732	14639570
qOil-9-1	Chr09	NAM01	2019_Beltsville	3.6773	6.214	-0.3029	1738859	1806586
qOil-9-2	Chr09	NAM06	2019_Clayton	6.2787	10.6782	-0.3926	35916459	38018579
qOil-10-1	Chr10	NAM02	2019_Beltsville	13.7401	26.9153	-0.8417	40497068	40736682
qOil-10-2	Chr10	NAM01	2018_Clayton	4.5601	8.6131	-0.4269	46839076	46971360
qOil-10-3	Chr10	NAM01	2019_Clayton	3.7641	9.284	-0.3754	50331359	50469218
qOil-12-1	Chr12	NAM10	2018_Clayton	3.8668	5.8791	-0.3061	920290	1234005
qOil-12-2	Chr12	NAM07, 10	2018_Beltsville, 2018_Clayton	3.9196	6.9636	-0.2911	4671136	5797709
qOil-12-3	Chr12	NAM01	2018_Beltsville	3.7561	8.4892	-0.4015	6885126	7121432
qOil-13-1	Chr13	NAM05	2018_Beltsville	5.7098	5.6402	-0.3971	30117998	30465386
qOil-14-1	Chr14	NAM10	2018_Beltsville	5.8911	7.7669	-0.3311	3094960	3339991
qOil-14-2	Chr14	NAM10	2019_Beltsville	5.8288	7.2587	-0.2841	6135158	6314219
qOil-15-1	Chr15	NAM03	2018_Beltsville	6.7526	16.7751	-0.4672	1842060	1969699
qOil-15-2	Chr15	NAM01, 02, 04, 07, 09, 10	2018/2019_Beltsville, 2018/2019_Clayton	6.7651	15.0623	-0.5624	2729517	4133547
qOil-15-3	Chr15	NAM03, 05, 07, 08, 09, 10	2018/2019_Beltsville, 2018/2019_Clayton	10.0196	25.012	-0.7429	4632878	7358153
qOil-15-4	Chr15	NAM08	2019_Clayton	6.4475	7.7284	-0.3142	10102255	10282830
qOil-15-5	Chr15	NAM09	2019_Clayton	4.039	5.7515	-0.3138	14876073	14951419
qOil-15-6	Chr15	NAM04	2018/2019_Beltsville, 2018_Clayton	3.8657	7.1359	-0.3651	49389783	49765244
qOil-16-1	Chr16	NAM03, 09	2018/2019_Beltsville	3.5166	7.3126	-0.3056	4054598	5133250
qOil-16-2	Chr16	NAM09	2018_Beltsville	3.8787	7.358	-0.3405	30062789	30209315
qOil-17-1	Chr17	NAM08	2018_Clayton	4.0876	11.0731	-0.4404	5358882	5525889
qOil-17-2	Chr17	NAM04	2019_Beltsville	5.7274	7.0144	-0.3389	33886906	36093358
qOil-17-3	Chr17	NAM08	2019_Clayton, 2019_Beltsville	5.7733	7.6895	-0.3251	39019814	39364452
qOil-18-1	Chr18	NAM04	2019_Beltsville	6.8601	8.7382	-0.3814	56299103	56967695
qOil-19-1	Chr19	NAM08	2019_Beltsville	6.0236	9.3317	-0.3648	580135	723864
qOil-19-2	Chr19	NAM01	2018_Beltsville	4.9324	11.4016	-0.4657	45370594	45557751
qOil-20-1	Chr20	NAM05	2018_Beltsville	4.3227	3.9662	-0.3327	824049	877091
qOil-20-2	Chr20	NAM03, 09	2018/2019_Beltsville, 2018_Clayton	8.1087	18.1744	-0.4614	2237894	2718188
qOil-20-3	Chr20	NAM01, 04	2018/2019_Beltsville, 2018/2019_Clayton	14.3348	33.7464	-0.7866	4645190	12922198
qOil-20-4	Chr20	NAM03, 08, 09, 10	2018/2019_Beltsville, 2018/2019_Clayton	11.9281	23.9882	-0.5954	30744968	34981501
qOil-20-5	Chr20	NAM08	2019_Clayton	5.5931	6.2243	-0.2815	44611098	45177883

## Sheet: Pro+Oil
Table S1 Summary of total protein and oil content QTLs identified by SLM method
QTL	Chr.	RIL	Environment	LOD	PVE(%)	Effeect	Position of left marker	Position of right marker
qPro_Oil-1-1	Chr01	NAM02	2018_Clayton, 2019_Beltsville	5.8311	19.9.97	-0.4212	1273914	1796956
qPro_Oil-2-1	Chr02	NAM01	2019_Beltsville	7.0339	17.5854	0.4507	10219566	10381395
qPro_Oil-2-2	Chr02	NAM02, 06	2018_Clayton, 2019_Beltsville	5.8246	10.4614	-0.3664	44702951	46310608
qPro_Oil-2-3	Chr02	NAM04	2018_Beltsville	3.9958	11.8519	-0.3703	47631041	48075547
qPro_Oil-5-1	Chr05	NAM04	2018_Beltsville	5.2411	13.2046	-0.3941	39224558	39809905
qPro_Oil-6-1	Chr06	NAM02	2018_Clayton	6.5225	13.1065	0.4511	47337202	47573235
qPro_Oil-8-1	Chr08	NAM07	2019_Clayton	4.4471	15.679	-0.3928	5734502	5968621
qPro_Oil-8-2	Chr08	NAM03, 04, 06, 09, 10	2018/2019_Beltsville, 2018/2019_Clayton	6.4349	16.3125	-0.4301	7959982	9692119
qPro_Oil-8-3	Chr08	NAM07	2018_Clayton	4.5803	16.8261	-0.6312	10963012	11126044
qPro_Oil-8-4	Chr08	NAM08	2018_Clayton	5.2661	14.6773	-0.4558	15317735	15469335
qPro_Oil-10-1	Chr10	NAM01	2019_Beltsville	3.5052	6.2986	-0.2701	7341881	7565702
qPro_Oil-10-2	Chr10	NAM05	2019_Beltsville	4.2251	19.0521	-0.3466	41929339	42123502
qPro_Oil-11-1	Chr11	NAM10	2018_Clayton	8.8905	12.4312	-0.4721	6242845	6565408
qPro_Oil-11-2	Chr11	NAM08	2018_Clayton	4.0176	10.6368	0.3919	32959788	33261655
qPro_Oil-12-1	Chr12	NAM02, 03, 08	2018/2019_Beltsville, 2018/2019_Clayton	5.6398	15.9154	-0.4093	3669384	5718212
qPro_Oil-12-2	Chr12	NAM01, 02	2019_Clayton, 2019_Beltsville	4.8079	18.3206	-0.3865	6694566	8880389
qPro_Oil-12-3	Chr12	NAM03	2018_Clayton	4.6156	9.9455	-0.3502	34980227	36452567
qPro_Oil-12-4	Chr12	NAM06	2019_Beltsville	4.8866	7.6143	-0.2753	38473746	38863132
qPro_Oil-13-1	Chr13	NAM06	2019_Clayton	3.7744	6.6913	-0.3158	16350701	16572167
qPro_Oil-13-2	Chr13	NAM04, 06, 08, 09	2018/2019_Clayton, 2018_Beltsville	4.9194	11.5425	0.3641	33382909	34216199
qPro_Oil-13-3	Chr13	NAM06	2019_Beltsville	4.2803	7.0687	0.2637	37172826	38027686
qPro_Oil-14-1	Chr14	NAM06	2019_Beltsville	5.561	8.8296	0.296	9435464	9699675
qPro_Oil-17-1	Chr17	NAM04, 06	2019_Clayton	5.0221	9.385	-0.3219	3904615	5015660
qPro_Oil-17-2	Chr17	NAM01	2018_Clayton	5.2842	16.0173	-0.5358	7370439	7525172
qPro_Oil-17-3	Chr17	NAM01	2019_Beltsville	4.5406	8.3066	-0.3117	9075599	9338171
qPro_Oil-17-4	Chr17	NAM04	2018_Beltsville	3.7311	9.4901	0.33	13343256	13831422
qPro_Oil-18-1	Chr18	NAM03	2019_Clayton	3.5593	7.9883	0.2698	830106	930588
qPro_Oil-18-2	Chr18	NAM08	2019_Beltsville	3.9316	12.222	0.3308	50014203	50116853
qPro_Oil-18-3	Chr18	NAM03	2019_Clayton	3.5544	8.6069	-0.2799	54634372	54737619
qPro_Oil-19-1	Chr19	NAM06	2019_Beltsville	5.361	8.5072	0.3121	40412485	40701199
qPro_Oil-20-1	Chr20	NAM07	2019_Clayton	3.693	12.5992	0.3492	294010	545605
qPro_Oil-20-2	Chr20	NAM05	2018_Beltsville, 2018_Clayton	3.9098	17.4624	0.4714	4713875	11936985
qPro_Oil-20-3	Chr20	NAM03, 04	2018/2019_Clayton, 2018_Beltsville	6.5526	15.904	0.4069	24132837	25109534
qPro_Oil-20-4	Chr20	NAM02, 06, 07	2018/2019_Clayton, 2018_Beltsville	5.9685	16.7312	0.5079	33744434	34544458

## Sheet: Met
Table S1 Summary of methionine content QTLs identified by SLM method
QTL	Chr.	RIL	Environment	LOD	PVE(%)	Effeect	Position of left marker	Position of right marker
qMet-2-1	Chr02	NAM02	2019_Beltsville	3.6221	7.6822	-0.006	1412870	1598551
qMet-2-2	Chr02	NAM09	2018_Beltsville	4.4155	8.83	-0.0066	44180381	44441196
qMet-4-1	Chr04	NAM08,10	2019_Clayton, 2019_Beltsville	5.1814	8.0172	0.0069	5726478	6718332
qMet-4-2	Chr04	NAM05	2018_Clayton	5.5063	5.2105	-0.0081	51330095	51375575
qMet-5-1	Chr05	NAM08	2019_Beltsville	9.0681	7.0204	0.0064	2851236	3319234
qMet-6-1	Chr06	NAM05	2019_Clayton	3.853	9.9403	0.0089	6404245	6843843
qMet-6-2	Chr06	NAM01	2018_Clayton	4.6972	9.7706	-0.0073	34540898	38195052
qMet-6-3	Chr06	NAM07	2018_Beltsville	4.6421	11.0051	0.008	45930385	46295298
qMet-7-1	Chr07	NAM10	2019_Beltsville	4.0596	6.7125	0.0049	4611880	4885291
qMet-7-2	Chr07	NAM08	2019_Clayton	3.7418	4.5724	0.0066	14949725	15066276
qMet-8-1	Chr08	NAM01	2018_Clayton	4.9889	11.474	-0.0078	2626181	2840929
qMet-8-2	Chr08	NAM02,04,05,06,07,09,10	2018/2019_Beltsville, 2018/2019_Clayton	10.3726	24.306	-0.0125	7108611	8273185
qMet-8-3	Chr08	NAM01,02,03,04,05,06,08,10	2018/2019_Beltsville, 2018/2019_Clayton	10.9952	26.6115	-0.013	8310289	9104059
qMet-8-4	Chr08	NAM05,07	2018_Beltsville, 2018_Clayton	6.1705	9.0988	0.01	10029124	10482820
qMet-8-5	Chr08	NAM05	2018_Beltsville	5.9069	12.711	0.0097	14283732	14428037
qMet-9-1	Chr09	NAM05	2019_Clayton	5.2925	13.4886	0.0104	34972748	37673094
qMet-10-1	Chr10	NAM07	2018_Beltsville	4.8032	12.0339	-0.0083	616501	706087
qMet-11-1	Chr11	NAM10	2018_Beltsville, 2018_Clayton	3.8819	6.4071	-0.0073	6242845	6565408
qMet-11-2	Chr11	NAM07	2019_Beltsville	4.4361	6.8479	0.0074	10540668	10878645
qMet-13-1	Chr13	NAM04,07	2018_Clayton	4.2463	8.1239	0.0077	37214144	38634656
qMet-14-1	Chr14	NAM08	2018_Beltsville	3.7346	7.4256	-0.0074	32941547	33186558
qMet-14-2	Chr14	NAM05	2018_Clayton	7.9617	8.0171	0.01	43972963	44184465
qMet-15-1	Chr15	NAM07	2018_Clayton	4.994	9.2291	0.0089	511864	741109
qMet-15-2	Chr15	NAM06	2018_Beltsville	3.6367	6.3896	0.0062	12338897	12553029
qMet-15-3	Chr15	NAM08	2019_Clayton	5.2593	6.6232	0.0083	16893100	16968235
qMet-16-1	Chr16	NAM08	2019_Clayton	4.8661	5.9695	0.0076	37570986	37811857
qMet-17-1	Chr17	NAM01,10	2018_Beltsville, 2018_Clayton	5.5087	9.3371	-0.008	7099140	7525172
qMet-19-1	Chr19	NAM06,08	2019_Beltsville, 2018_Clayton	13.0873	14.2939	0.0122	32353405	35192362
qMet-19-2	Chr19	NAM03,04,06,08,09	2018/2019_Beltsville, 2018/2019_Clayton	5.8113	10.8975	-0.0081	37054073	38528493
qMet-19-3	Chr19	NAM08	2018_Beltsville	4.588	10.9862	0.0094	47208164	47514824
qMet-20-1	Chr20	NAM01,04,09	2018_Beltsville, 2018_Clayton	4.5677	10.085	0.0082	1608482	3413871
qMet-20-2	Chr20	NAM03,05	2018/2019_Clayton, 2018_Beltsville	7.4838	16.0927	0.0118	4645190	11936985
qMet-20-3	Chr20	NAM03	2018_Beltsville	8.8978	16.2277	0.0108	24132837	25109534
qMet-20-4	Chr20	NAM02,07	2018_Beltsville, 2018_Clayton	6.3356	14.0749	0.0102	31554795	34544458
qMet-20-5	Chr20	NAM05	2019_Clayton	7.9654	21.1727	0.0129	36332679	36618731

## Sheet: Cys
Table S1 Summary of cysteine content QTLs identified by SLM method
QTL	Chr.	RIL	Environment	LOD	PVE(%)	Effeect	Position of left marker	Position of right marker
qCys-1-1	Chr01	NAM02	2019_Beltsville	6.5656	15.1253	-0.0105	901990	1013994
qCys-2-1	Chr02	NAM02	2019_Beltsville	4.4482	9.4492	-0.0083	2189373	2277189
qCys-2-2	Chr02	NAM01	2019_Beltsville	4.5224	9.2297	0.0084	13478261	13859930
qCys-5-1	Chr05	NAM08	2018_Beltsville	4.8078	1.3891	0.0086	38597425	38890959
qCys-6-1	Chr06	NAM07	2018_Beltsville, 2019_Clayton	4.3829	14.356	0.0125	46611667	47769455
qCys-7-1	Chr07	NAM08	2018_Beltsville	7.7203	2.6025	-0.012	1670069	1751679
qCys-7-2	Chr07	NAM10	2019_Beltsville	3.4264	7.1254	0.0058	9143502	9222627
qCys-7-3	Chr07	NAM06	2018_Beltsville	3.779	10.9487	-0.0087	18723135	33595655
qCys-8-1	Chr08	NAM01,02,03,04,05,06,08,09,10	2018/2019_Beltsville, 2018/2019_Clayton	9.0538	22.9131	-0.0139	7721316	8465415
qCys-8-2	Chr08	NAM01,02,04,07	2018/2019_Beltsville, 2019_Clayton	8.1492	23.7235	-0.0138	8607322	11126044
qCys-8-3	Chr08	NAM05	2018_Beltsville	3.647	13.3496	0.0119	14283732	14428037
qCys-8-4	Chr08	NAM08	2019_Clayton	3.8073	8.8055	-0.0089	18314214	18659871
qCys-9-1	Chr09	NAM01,08	2019_Beltsville	5.2113	11.867	0.0091	2967367	3337280
qCys-10-1	Chr10	NAM01	2018_Beltsville	3.637	13.1517	-0.0108	1431432	1531343
qCys-11-1	Chr11	NAM09	2018_Beltsville	3.5283	7.3822	-0.0073	30866809	30962704
qCys-12-1	Chr12	NAM09	2019_Clayton	3.8754	6.0922	-0.0075	37411161	37732563
qCys-13-1	Chr13	NAM07	2018_Beltsville	3.8175	8.5243	0.0104	23329861	24618809
qCys-13-2	Chr13	NAM07,08	2018/2019_Beltsville	6.9635	17.1526	0.0124	35814032	36657588
qCys-14-1	Chr14	NAM08	2018_Beltsville	50.9512	52.1639	-0.0525	32941547	33186558
qCys-15-1	Chr15	NAM07	2018_Clayton	3.8828	8.1661	0.0099	511864	741109
qCys-15-2	Chr15	NAM03	2018_Beltsville	5.5577	12.5322	0.0112	2436274	2729517
qCys-15-3	Chr15	NAM06	2019_Beltsville	4.486	5.6693	0.0077	20695319	21208519
qCys-16-1	Chr16	NAM09	2019_Beltsville	3.5474	7.0097	0.0075	4735677	4978857
qCys-17-1	Chr17	NAM10	2018_Beltsville	3.9088	8.1202	-0.0081	7099140	7192677
qCys-19-1	Chr19	NAM03,04,06,08,09,10	2018/2019_Beltsville, 2018/2019_Clayton	5.3448	8.9793	-0.0094	37508710	40336527
qCys-20-1	Chr20	NAM03,04	2018/2019_Beltsville, 2018_Clayton	6.8467	14.207	0.0135	1042491	2797864
qCys-20-2	Chr20	NAM05,06	2018_Beltsville, 2018_Clayton	6.2469	23.2466	0.0149	4713875	12922198
qCys-20-3	Chr20	NAM03	2018_Beltsville, 2018/2019_Clayton	5.7893	16.9808	0.0136	24132837	25109534
qCys-20-4	Chr20	NAM02,07,08	2018_Beltsville, 2018_Clayton	5.2964	10.4305	0.0107	31554795	34239213
qCys-20-5	Chr20	NAM05	2019_Clayton	4.3972	21.3927	0.0157	36332679	36618731

## Sheet: Lys
Table S1 Summary of lysine content QTLs identified by SLM method
QTL	Chr.	RIL	Environment	LOD	PVE(%)	Effeect	Position of left marker	Position of right marker
qLys-1-1	Chr01	NAM05	2018_Beltsville	4.4023	6.0566	0.0276	1273914	1339744
qLys-2-1	Chr02	NAM10	2019_Clayton	4.253	5.2115	0.0209	1901965	2277189
qLys-2-2	Chr02	NAM06	2018_Beltsville	3.5575	8.1807	0.0276	4334769	5017274
qLys-2-3	Chr02	NAM05,08	2018_Beltsville	4.6956	7.6209	0.0305	12506411	13748685
qLys-2-4	Chr02	NAM06	2018_Clayton	4.4155	6.8797	0.0246	15271225	15417200
qLys-3-1	Chr03	NAM06	2019_Clayton	5.0256	7.4772	0.0269	837121	1396937
qLys-4-1	Chr04	NAM05	2018_Beltsville	6.7402	9.9177	0.0356	9674684	9862765
qLys-5-1	Chr05	NAM08	2019_Beltsville	4.5943	8.4915	0.0241	2851236	3319234
qLys-6-1	Chr06	NAM02	2019_Beltsville	4.6738	10.7476	-0.0296	743583	1234490
qLys-6-2	Chr06	NAM09	2019_Clayton	4.5187	7.7782	0.0241	6581862	6803119
qLys-8-1	Chr08	NAM01,02,03,04,07,08,09,10	2018/2019_Beltsville, 2018/2019_Clayton	7.1212	15.9861	-0.035	7721316	11168730
qLys-8-2	Chr08	NAM05	2018_Beltsville	8.4163	12.9991	0.0405	14577038	14639570
qLys-8-3	Chr08	NAM01,02	2019_Beltsville, 2019_Clayton	4.9183	10.8975	-0.0308	16094804	17207837
qLys-9-1	Chr09	NAM09	2018_Beltsville	4.1315	6.6474	0.0259	6775030	6929310
qLys-10-1	Chr10	NAM07	2018_Beltsville	3.677	9.0633	-0.0306	616501	706087
qLys-10-2	Chr10	NAM07	2019_Beltsville	3.996	9.4587	-0.0229	3654531	4052703
qLys-10-3	Chr10	NAM08	2018_Beltsville	4.2918	7.3363	-0.0303	45722273	45826997
qLys-11-1	Chr11	NAM10	2018_Clayton	7.4884	11.995	-0.0353	6242845	6565408
qLys-12-1	Chr12	NAM07	2019_Clayton	5.7277	9.9007	-0.0309	7623089	7893592
qLys-13-1	Chr13	NAM06	2019_Clayton	3.9872	5.6819	-0.0231	16350701	16572167
qLys-13-2	Chr13	NAM01	2018_Beltsville	4.0872	12.1786	0.032	31364823	31555228
qLys-13-3	Chr13	NAM07	2018_Clayton	3.5802	8.6648	0.031	38027686	38634656
qLys-13-4	Chr13	NAM04	2018_Beltsville	5.5379	11.3019	0.0359	42027599	42110725
qLys-14-1	Chr14	NAM06	2019_Beltsville	21.5283	16.9219	0.0645	9435464	9699675
qLys-15-1	Chr15	NAM02,03,05,10	2018/2019_Beltsville, 2018_Clayton	6.2611	13.9722	0.0338	2624296	5916445
qLys-15-2	Chr15	NAM07,10	2018_Beltsville	4.1922	8.5713	0.0291	6939367	7853665
qLys-15-3	Chr15	NAM06,07	2018/2019_Clayton	4.7541	7.7053	0.0265	11280882	13198878
qLys-15-4	Chr15	NAM10	2019_Clayton	5.3246	6.5788	0.0236	15537239	15663774
qLys-15-5	Chr15	NAM08	2018_Beltsville	4.2156	6.7711	0.0281	48949942	49106585
qLys-15-6	Chr15	NAM04	2018_Clayton	3.6088	8.3357	0.029	50194648	50342088
qLys-16-1	Chr16	NAM09	2018_Beltsville	4.7241	7.6999	0.0279	21281833	24739622
qLys-16-2	Chr16	NAM02	2018_Clayton	3.9034	14.4477	-0.0383	33038110	33351218
qLys-17-1	Chr17	NAM04	2018_Beltsville, 2018_Clayton	4.9549	10.5332	0.0333	14077904	14544944
qLys-17-2	Chr17	NAM04	2019_Beltsville	3.6245	9.5429	0.0241	33886906	36093358
qLys-17-3	Chr17	NAM03,05	2018/2019_Beltsville	3.6727	5.574	0.0219	38882864	40272132
qLys-18-1	Chr18	NAM01	2018_Beltsville	4.6012	13.8795	0.0346	5323509	5549532
qLys-18-2	Chr18	NAM05	2019_Clayton	3.8712	7.0032	0.0417	48179131	48271736
qLys-19-1	Chr19	NAM06,10	2018_Beltsville, 2018_Clayton	4.3841	7.5136	0.0268	40180166	41223476
qLys-20-1	Chr20	NAM03,04,09,10	2018/2019_Beltsville, 2018_Clayton	7.4007	15.4376	0.034	824049	3071936
qLys-20-2	Chr20	NAM01,04,05	2018/2019_Beltsville, 2018/2019_Clayton	8.8499	25.0759	0.0494	4645190	12922198
qLys-20-3	Chr20	NAM03	2018_Beltsville, 2018/2019_Clayton	7.071	21.3342	0.0369	24132837	25109534
qLys-20-4	Chr20	NAM03,07,08,10	2018/2019_Beltsville, 2018/2019_Clayton	9.7481	19.5295	0.0424	31554795	34981501
qLys-20-5	Chr20	NAM09	2019_Beltsville	3.9916	8.0386	-0.0167	43142650	43337371

## Sheet: Thr
Table S1 Summary of threonine content QTLs identified by SLM method
QTL	Chr.	RIL	Environment	LOD	PVE(%)	Effeect	Position of left marker	Position of right marker
qThr-2-1	Chr02	NAM10	2018_Beltsville	3.7483	6.6634	0.0125	2421724	2676772
qThr-2-2	Chr02	NAM10	2019_Beltsville	3.9838	6.9181	0.0101	9127150	9590678
qThr-2-3	Chr02	NAM08	2018_Clayton	5.2343	11.749	0.016	11974580	12334435
qThr-2-4	Chr02	NAM06	2018_Clayton	4.6462	5.2663	0.0131	15271225	15417200
qThr-2-5	Chr02	NAM03	2019_Clayton	5.3954	9.165	0.0153	41179681	41432839
qThr-3-1	Chr03	NAM06	2019_Clayton	7.2395	7.7322	0.0172	837121	1396937
qThr-3-2	Chr03	NAM05	2018_Beltsville	4.7944	7.2407	0.0196	17983829	18886715
qThr-3-3	Chr03	NAM01	2019_Beltsville	5.1371	10.64	0.0144	42168117	42323509
qThr-4-1	Chr04	NAM05	2018_Beltsville	3.6423	5.3367	0.0167	6798393	7128216
qThr-4-2	Chr04	NAM06	2018_Beltsville	5.5373	7.1915	0.0144	15669140	36524173
qThr-4-3	Chr04	NAM10	2018_Clayton	3.4507	3.2396	0.009	45783367	45899232
qThr-4-4	Chr04	NAM10	2018_Clayton	11.3542	12.0905	-0.0173	48053544	48133794
qThr-4-5	Chr04	NAM10	2018_Beltsville	3.4828	6.1287	-0.0119	49963417	50444359
qThr-5-1	Chr05	NAM08	2019_Beltsville	4.2175	9.9493	0.0137	2851236	3319234
qThr-5-2	Chr05	NAM06	2018_Clayton	3.9685	4.5465	-0.0122	5753185	19982333
qThr-5-3	Chr05	NAM10	2018_Clayton	6.1369	6.0067	0.0123	35309800	35423627
qThr-6-1	Chr06	NAM09	2019_Clayton	3.918	10.2652	0.013	6581862	6803119
qThr-6-2	Chr06	NAM05	2019_Beltsville, 2019_Clayton	4.3248	13.6541	0.0199	46855442	47452526
qThr-7-1	Chr07	NAM06	2019_Beltsville	4.672	2.7726	-0.0128	4277666	4885291
qThr-8-1	Chr08	NAM07	2019_Beltsville	5.1789	11.1346	-0.0163	2674927	3182921
qThr-8-2	Chr08	NAM05	2018_Beltsville	5.7393	9.6618	0.0225	8310289	8465415
qThr-8-3	Chr08	NAM01,02,05	2019_Beltsville, 2019_Clayton	4.8089	11.9245	0.0204	14577038	18036698
qThr-8-4	Chr08	NAM03	2019_Beltsville	4.3354	9.7317	-0.0112	45349709	45403652
qThr-9-1	Chr09	NAM04	2018_Beltsville	4.6	4.8798	0.0165	1473666	1904113
qThr-9-2	Chr09	NAM03	2019_Clayton	4.3605	7.8096	0.014	40964518	41475422
qThr-9-3	Chr09	NAM03	2019_Beltsville	4.7128	9.8055	0.0113	43003730	43212679
qThr-10-1	Chr10	NAM10	2018_Clayton	4.7798	4.5122	-0.0106	4120139	4234910
qThr-10-2	Chr10	NAM05	2018_Beltsville	3.4256	4.9156	-0.0165	44920131	45023591
qThr-10-3	Chr10	NAM07	2019_Beltsville	4.2596	8.8472	-0.0146	48926841	49110777
qThr-11-1	Chr11	NAM10	2019_Beltsville, 2018_Clayton	7.2976	8.9743	-0.0135	5992400	6565408
qThr-12-1	Chr12	NAM09,10	2019_Beltsville, 2018_Clayton	4.1229	4.6029	-0.0096	36916909	38033264
qThr-13-1	Chr13	NAM06	2019_Clayton	6.8778	7.0809	-0.0162	16350701	16572167
qThr-13-2	Chr13	NAM02	2018_Clayton	3.9368	7.3878	0.0171	29234402	29399384
qThr-13-3	Chr13	NAM02	2018_Beltsville	3.6169	8.9339	0.0172	31364823	31514695
qThr-13-4	Chr13	NAM07	2018_Clayton	4.5238	10.0499	0.0189	38027686	38634656
qThr-13-5	Chr13	NAM04	2018_Beltsville	6.9578	7.2447	-0.02	40422362	40980791
qThr-13-6	Chr13	NAM04	2018_Beltsville	15.2004	18.9898	0.0326	42027599	42110725
qThr-14-1	Chr14	NAM04	2018_Beltsville	3.8009	3.6488	0.0143	5714996	5766579
qThr-14-2	Chr14	NAM06	2019_Beltsville	26.4238	23.3938	0.0369	9435464	9699675
qThr-15-1	Chr15	NAM01,02,03,04,05,06,07,09,10	2018/2019_Beltsville, 2018/2019_Clayton	5.7004	10.6173	0.0173	1842060	7358153
qThr-15-2	Chr15	NAM03,10	2019_Beltsville, 2018_Clayton	6.101	8.8532	0.0139	10658031	11732152
qThr-15-3	Chr15	NAM04	2018_Clayton	3.5115	8.5926	0.0165	50194648	50342088
qThr-16-1	Chr16	NAM06	2018_Beltsville	4.7859	6.9245	0.0145	3362395	3937698
qThr-16-2	Chr16	NAM09	2019_Beltsville	6.0274	8.4608	0.0114	7523163	7565829
qThr-16-3	Chr16	NAM02,06	2018/2019_Clayton	6.1897	10.9347	-0.0198	33038110	33351218
qThr-17-1	Chr17	NAM01	2018_Clayton	4.0402	8.7215	-0.0176	7192677	7370439
qThr-17-2	Chr17	NAM04	2018/2019_Beltsville, 2018_Clayton	5.6939	10.8024	0.0186	33886906	36093358
qThr-17-3	Chr17	NAM01,03	2018/2019_Clayton	4.9851	10.1537	0.0177	39364452	40316317
qThr-18-1	Chr18	NAM02	2019_Beltsville	4.4904	7.6169	-0.0154	49301920	49354794
qThr-19-1	Chr19	NAM04	2019_Clayton	5.7539	8.8953	0.0152	174608	267267
qThr-19-2	Chr19	NAM06	2018_Beltsville	3.5306	4.4467	0.0113	2114304	2267266
qThr-19-3	Chr19	NAM10	2018/2019_Beltsville, 2018_Clayton	5.1954	8.1586	0.0126	37054073	39352525
qThr-19-4	Chr19	NAM05	2019_Clayton	3.7475	12.3481	-0.0195	41223476	41385244
qThr-19-5	Chr19	NAM04	2019_Clayton	4.7396	7.3499	-0.0139	44839696	45204441
qThr-20-1	Chr20	NAM10	2018_Beltsville	8.297	16.3706	0.0196	877091	1608482
qThr-20-2	Chr20	NAM03,04,09	2018/2019_Beltsville, 2018/2019_Clayton	8.6976	19.1187	0.0206	2054806	2718188
qThr-20-3	Chr20	NAM01,04,05	2018/2019_Beltsville, 2018/2019_Clayton	8.8462	23.2807	0.0279	4645190	12922198
qThr-20-4	Chr20	NAM03,04	2018_Beltsville, 2018/2019_Clayton	10.8617	20.7705	0.0232	24132837	25109534
qThr-20-5	Chr20	NAM02,06,07,08,10	2018_Beltsville, 2018/2019_Clayton	9.2421	21.4925	0.0238	31554795	36720824
qThr-20-6	Chr20	NAM10	2018_Clayton	4.1856	4.0784	0.01	40704783	40971200
qThr-20-7	Chr20	NAM09	2019_Beltsville	7.4344	10.6224	-0.0128	42885207	43142650
