# Supplementary material for: Characterization of a G. max × G. soja nested association mapping population and identification of loci controlling seed composition traits from wild soybean
Source: Theor Appl Genet. 2025 Mar 7;138(3):65. doi: 10.1007/s00122-025-04848-5 (PMC11889062; doi:10.1007/s00122-025-04848-5)
Supplement: Supplementary file 7 — Supplementary file7 (XLSX 104 KB) [file 122_2025_4848_MOESM7_ESM.xlsx]

## Sheet: Protein
Table S2 Summary of protein content QTL integrated by RTM-GWAS and SLM. QTL detected by different methods were matched within a distance of ≤3Mb
RTM-GWAS						SLM							QTL in SoyBaseb
QTL (RTM-GWAS)	Chr	SNPLDBa	-Log10P	PVE (%)		QTL (SLM)	Chr	Interval	RIL Family	Environment	LOD	PVE (%)
qPro-1-1	Chr01	4034488	5.25153	0.174772
qPro-1-2	Chr01	8797083	11.1599	0.668637
qPro-1-3	Chr01	38890432	12.8909	0.147858
qPro-2-1	Chr02	558321	11.7644	0.399659
qPro-2-2	Chr02	15097372	6.01259	0.222241		qPro-2-1	Chr02	11,974,580_12,334,435	NAM08	2018_Beltsville, 2018_Clayton	4.8498	10.1814
qPro-2-3	Chr02	23740649	10.6306	1.85709
qPro-2-4	Chr02	32392798	12.8924	0.323273
qPro-2-5	Chr02	35247851	6.55334	0.17983
						qPro-2-2	Chr02	41,179,681_41,432,839	NAM03	2019_Clayton	4.7862	8.9935
qPro-3-1	Chr03	36745144	5.59028	0.33643
qPro-3-2	Chr03	45038496	8.3601	0.118641
qPro-3-3	Chr03	45106340	3.31051	0.11507
qPro-4-1	Chr04	3500545	2.85279	0.121536		qPro-4-1	Chr04	5,726,478_7,128,216	NAM05, 10	2018_Beltsville	4.6425	7.2555	36-6,12-2
qPro-4-2	Chr04	6,130,492_6,210,788	15.5954	0.535734									36-6,37-3
qPro-4-3	Chr04	50060206	4.80558	0.214477		qPro-4-2	Chr04	51,872,562_52,068,303	NAM02	2018_Clayton	3.8789	9.8279	4-2
qPro-4-4	Chr04	51249201	2.51331	0.105082
qPro-5-1	Chr05	3,862,706_3,864,192	9.09213	0.210805		qPro-5-1	Chr05	2,851,236_3,319,234	NAM08	2019_Beltsville	49.4704	16.6907
						qPro-5-2	Chr05	5,753,185_19,982,333	NAM06	2019_Clayton	3.5769	7.8326
qPro-5-2	Chr05	33343764	7.93851	0.548374
qPro-5-3	Chr05	38988175	6.516	0.137519		qPro-5-3	Chr05	38,943,214_40,696,165	NAM01, 04	2019_Clayton	4.3716	8.0879
qPro-5-4	Chr05	42119049	7.54383	0.45955									12-1,cq-014
qPro-6-1	Chr06	7,678,228_7,689,180	3.56975	0.143654		qPro-6-1	Chr06	6,581,862_6,803,119	NAM09	2019_Clayton	3.4326	9.8032
qPro-6-2	Chr06	43490115	3.09663	0.398491
qPro-6-3	Chr06	44115464	3.90056	0.198779		qPro-6-2	Chr06	47,112,305_47,722,575	NAM02, 07	2018_Beltsville, 2018_Clayton	5.682	9.5365	24-1
qPro-6-4	Chr06	46,802,305_46,805,251	5.37195	0.345842									13-2
qPro-6-5	Chr06	48731831	4.78712	0.166499									13-2
qPro-6-6	Chr06	48798884	5.49239	0.122147									13-2
qPro-6-7	Chr06	51,268,017_51,316,639	11.1816	0.888262
qPro-7-1	Chr07	8910037	3.49084	0.162876
qPro-7-2	Chr07	15919460	25.7813	0.761601
qPro-8-1	Chr08	2761089	6.13553	0.107689		qPro-8-1	Chr08	1,552,727_1,885,489	NAM04	2019_Clayton	5.3866	8.4053
qPro-8-2	Chr08	7,512,438_7,518,597	4.23702	0.160806		qPro-8-2	Chr08	10,085,363_11,367,862	NAM07, 10	2018_Beltsville, 2018_Clayton	6.6664	9.3731	30-4
qPro-8-3	Chr08	8,284,178_8,310,289	9.00563	0.134771									30-4,34-4,34-5,cq-13,cq-016
qPro-8-4	Chr08	8830202	9.96332	1.94171									26-1,30-4,34-4,34-5,cq-13,cq-016
qPro-8-5	Chr08	15144602	3.56718	0.363055		qPro-8-3	Chr08	14,577,038_14,639,570	NAM05	2018/2019_Beltsville	4.8941	11.4139
qPro-8-6	Chr08	17017473	3.75778	0.120095		qPro-8-4	Chr08	16,094,804_16,190,177	NAM02	2019_Beltsville	4.6808	9.1742
						qPro-8-5	Chr08	17,748,776_18,036,698	NAM01	2019_Beltsville	9.6174	18.9064
qPro-8-7	Chr08	22,522,019_22,578,609	10.4184	1.18396
qPro-8-8	Chr08	43685137	7.23404	0.256363		qPro-8-6	Chr08	45,349,709_45,403,652	NAM03	2019_Beltsville	3.8844	8.6063	3-1,21-1
qPro-8-9	Chr08	45223948	10.8381	0.432159									14-1,21-1
						qPro-9-1	Chr09	1,473,666_1,904,113	NAM04	2018_Beltsville	6.6426	8.5364
qPro-9-1	Chr09	5,486,487_5,557,122	4.48575	0.121922		qPro-9-2	Chr09	5,954,451_6,027,763	NAM09	2018_Beltsville	3.9847	10.3587
qPro-9-2	Chr09	6311012	4.09883	0.117491									12-3
qPro-9-3	Chr09	10404595	5.85302	0.152499
qPro-9-4	Chr09	16628611	7.37221	0.174419
qPro-9-5	Chr09	18957692	2.46876	0.157036
						qPro-9-3	Chr09	31,201,986_31,459,532	NAM06	2019_Clayton	3.7754	8.6803
qPro-9-6	Chr09	39806856	9.03245	0.892301		qPro-9-4	Chr09	40,608,710_40,881,916	NAM03	2019_Clayton	4.458	8.2206	30-8,33-3,34-6
						qPro-9-5	Chr09	43,003,730_43,212,679	NAM03	2019_Beltsville	5.1361	10.8509
qPro-9-7	Chr09	47723387	4.31286	0.175264
						qPro-10-1	Chr10	3,654,531_4,052,703	NAM07	2019_Beltsville	5.8781	9.1448
qPro-10-1	Chr10	5154422	8.39007	0.148124		qPro-10-2	Chr10	6,120,786_6,220,803	NAM08	2018_Beltsville	4.2569	5.5201	41-11
						qPro-10-3	Chr10	7,741,398_7,844,297	NAM06	2018_Beltsville	29.0682	15.7413
qPro-10-2	Chr10	39,227,865_39,230,059	2.93024	0.182444		qPro-10-4	Chr10	42,123,502_42,166,065	NAM07	2018_Beltsville	4.827	5.6355	12-5,36-38
						qPro-10-5	Chr10	45,722,273_45,826,997	NAM08	2018_Beltsville	6.2686	8.9568
qPro-11-1	Chr11	5074720	17.2142	0.989519		qPro-11-1	Chr11	5,992,400_6,565,408	NAM10	2019_Beltsville, 2018_Clayton	6.989	11.3252	34-7,3-2,36-2
qPro-11-2	Chr11	8,106,372_8,109,819	2.55109	0.116443
qPro-11-3	Chr11	11,549,548_11,628,386	7.86241	0.978888
qPro-11-4	Chr11	12288185	4.5112	0.10937
qPro-11-5	Chr11	30,962,704_30,965,523	2.16863	0.248568
qPro-11-6	Chr11	33173262	20.4648	0.621703
qPro-11-7	Chr11	33771974	9.47755	0.233781
qPro-12-1	Chr12	1464938	3.30053	0.130622		qPro-12-1	Chr12	18,463_430,719	NAM01	2019_Beltsville	5.2968	9.2784
qPro-12-2	Chr12	3,558,399_3,561,843	9.81753	0.57433		qPro-12-2	Chr12	4,781,283_5,718,212	NAM02	2018_Clayton	4.5799	11.9144
qPro-12-3	Chr12	32474524	5.73223	0.161309
qPro-12-4	Chr12	32749599	2.73231	1.24996
qPro-12-5	Chr12	37999963	13.0724	0.28732
qPro-12-6	Chr12	38,097,469_38,120,380	9.01656	0.167875
qPro-13-1	Chr13	13,993,794_14,009,146	6.74131	0.219427		qPro-13-1	Chr13	14,118,184_14,292,294	NAM01	2019_Beltsville	6.4239	12.0415	36-19
qPro-13-2	Chr13	18,037,216_18,108,410	12.6378	1.74453
qPro-13-3	Chr13	29,176,797_29,181,004	9.30336	0.202647		qPro-13-2	Chr13	27,112,106_27,643,859	NAM03	2018_Beltsville	4.0322	10.6359	21-6,33-2,36-24
qPro-13-4	Chr13	31896687	12.2829	2.17572
qPro-13-5	Chr13	37,312,231_37,400,090	21.5649	1.41817		qPro-13-3	Chr13	38,027,686_38,634,656	NAM07	2018_Clayton	4.4559	12.0693	6-2,24-2
qPro-13-6	Chr13	39418477	11.3181	0.176783		qPro-13-4	Chr13	42,110,725_42,805,498	NAM04	2018_Beltsville	7.227	9.5591	6-2
qPro-14-1	Chr14	4,655,885_4,688,568	12.2942	0.234451
qPro-14-2	Chr14	9039674	3.13356	0.103001		qPro-14-1	Chr14	9,435,464_9,699,675	NAM06	2019_Beltsville	25.4182	19.3581	21-8,28-4
qPro-14-3	Chr14	24590270	2.57459	0.387953
qPro-14-4	Chr14	40393472	3.97135	0.184651
qPro-14-5	Chr14	44,018,313_44,071,674	12.5348	0.60809
qPro-15-1	Chr15	2298686	3.41615	0.173055		qPro-15-1	Chr15	1,842,060_5,943,987	NAM02, 03, 04, 05, 07	2018/2019_Beltsville, 2019_Clayton	6.4987	12.3572	cq-008
qPro-15-2	Chr15	2486600	5.03749	0.207637									cq-008
qPro-15-3	Chr15	2973230	14.217	0.118514
qPro-15-4	Chr15	2987215	15.1085	0.211386
qPro-15-5	Chr15	3697786	51.5309	4.17179									30-3
qPro-15-6	Chr15	6853445	7.44061	0.454771		qPro-15-2	Chr15	6,939,367_7,358,153	NAM10	2018_Beltsville, 2018_Clayton	4.636	7.2243	cq-001,3-6,4-6,5-1,30-3,39-2
qPro-15-7	Chr15	12852837	16.2011	0.864946
qPro-15-8	Chr15	18685050	7.24993	0.186934
						qPro-15-3	Chr15	44,556,639_45,111,277	NAM06	2019_Beltsville	3.6612	1.8882
						qPro-15-4	Chr15	48,949,942_49,106,585	NAM08	2018_Beltsville	5.4799	7.2304
qPro-16-1	Chr16	1341384	6.19429	0.11971
qPro-16-2	Chr16	1358677	15.9877	0.534313
						qPro-16-1	Chr16	3,362,395_3,937,698	NAM06	2018_Beltsville	4.0696	1.5201
qPro-16-3	Chr16	7,553,442_7,560,809	6.4489	0.167132
qPro-16-4	Chr16	28506525	11.5375	0.884627
qPro-16-5	Chr16	29108774	7.271	0.147725
qPro-16-6	Chr16	29,531,741_29,547,943	7.78703	0.286234
qPro-16-7	Chr16	31359859	9.72854	0.283051		qPro-16-2	Chr16	33,038,110_33,351,218	NAM02	2018_Clayton	3.9418	12.531
qPro-16-8	Chr16	33402052	5.53099	0.164901
qPro-16-9	Chr16	33701308	3.96212	0.104566									41-6
qPro-17-1	Chr17	2155046	10.5137	0.464216
qPro-17-2	Chr17	7380989	10.6695	0.304081
						qPro-17-1	Chr17	14,077,904_15,493,271	NAM04	2018/2019_Clayton	4.6805	8.6583
qPro-17-3	Chr17	36,757,943_36,839,471	4.92398	0.694029		qPro-17-2	Chr17	33,886,906_36,093,358	NAM04	2018/2019_Beltsville	5.2833	10.6011	36-16
qPro-17-4	Chr17	36,913,393_36,937,853	2.77672	0.128532									36-16,30-2
						qPro-17-3	Chr17	38,768,040_38,882,864	NAM04	2019_Clayton	3.7197	5.2342
						qPro-17-4	Chr17	40,796,709_41,259,517	NAM03	2019_Clayton	3.53	6.9832
qPro-18-1	Chr18	4,472,075_4,476,345	3.81286	0.163115
qPro-18-2	Chr18	5133462	3.14153	0.143418
qPro-18-3	Chr18	54,356,540_54,359,666	7.71759	0.675611
qPro-19-1	Chr19	2,026,457_2,114,304	10.6357	0.340083		qPro-19-1	Chr19	174,608_809,326	NAM07	2018/2019_Beltsville	5.8246	7.6328	33-4
qPro-19-2	Chr19	5678007	13.438	0.312271
						qPro-19-2	Chr19	31,092,077_33,545,604	NAM05	2019_Clayton	4.1062	8.093
qPro-19-3	Chr19	37,054,073_37,056,121	3.30003	1.99639		qPro-19-3	Chr19	37,674,704_38,104,511	NAM08, 10	2019_Beltsville	5.4878	4.8031
qPro-19-4	Chr19	38310489	7.91158	0.224572									2-2
qPro-19-5	Chr19	42,515,507_42,524,238	9.97645	0.351187		qPro-19-4	Chr19	39,633,969_42,065,944	NAM05, 10	2018_Beltsville, 2019_Clayton	6.8005	14.189	8-1,36-32
qPro-19-6	Chr19	44426763	10.3454	0.187105									36-31
qPro-20-1	Chr20	824049	19.7499	1.44251		qPro-20-1	Chr20	824,049_877,091	NAM10	2018_Beltsville	10.9259	18.1782	26-3,41-4,37-7
qPro-20-2	Chr20	1658893	2.88901	0.172649		qPro-20-2	Chr20	2,366,403_2,718,188	NAM04, 09	2018/2019_Beltsville, 2018/2019_Clayton	8.1495	21.0974	37-9,26-4
						qPro-20-3	Chr20	4,645,190_12,922,198	NAM01, 04, 05	2018/2019_Beltsville, 2018/2019_Clayton	10.1366	28.2061
qPro-20-3	Chr20	24615630	6.16486	0.246741		qPro-20-4	Chr20	24,132,837_25,109,534	NAM03, 04	2018/2019_Beltsville, 2018/2019_Clayton	9.4425	21.1076	1-1,1-2,39-4,31-1,cq-003
qPro-20-4	Chr20	28741905	52.1667	13.4899		qPro-20-5	Chr20	31,554,795_34,140,804	NAM02, 07, 08, 10	2018/2019_Beltsville, 2018/2019_Clayton	8.804	22.4828	1-1,1-2,15-1,31-1,34-11,39-4,cq-003
qPro-20-5	Chr20	30744968	6.18271	0.166641									1-1,1-2,15-1,31-1,34-11,39-4,cq-003
qPro-20-6	Chr20	30862344	16.5004	0.483251
qPro-20-7	Chr20	36935706	4.62007	0.106496									48-1
qPro-20-8	Chr20	39804425	19.4587	0.666031
a SNP linkage disequilibrium block
b The loci are relatively consistent with the QTL found in SoyBase

## Sheet: Oil
Table S2 Summary of oil content QTL integrated by RTM-GWAS and SLM. QTL detected by different methods were matched within a distance of ≤3Mb
RTM-GWAS						SLM							QTL in SoyBaseb
QTL (RTM-GWAS)	Chr	SNPLDBa	-Log10P	PVE (%)		QTL (LM)	Chr	Interval	RIL Family	Environment	LOD	PVE (%)
qOil-1-1	Chr01	1373443	6.83261	0.144979
						qOil-1-1	Chr01	5,568,956_5,729,824	NAM10	2019_Beltsville	4.9368	6.1672
qOil-1-2	Chr01	45754481	15.3289	0.414032		qOil-1-2	Chr01	43,694,104_43,971,846	NAM03	2018_Beltsville	4.1181	9.6497	39-5
qOil-2-1	Chr02	1051739	6.12767	0.10095
qOil-2-2	Chr02	1901965	10.308	0.176551
						qOil-2-1	Chr02	5,868,669_6,046,134	NAM01	2018_Clayton	4.9593	9.2594
qOil-2-3	Chr02	6967983	3.11604	0.108389		qOil-2-2	Chr02	7,213,937_7,354,703	NAM06	2018_Beltsville	3.9506	4.7968	20-2
						qOil-2-3	Chr02	9,127,150_9,590,678	NAM10	2019_Beltsville	6.3861	8.5455
						qOil-2-4	Chr02	10,791,729_11,965,390	NAM08,10	2018_Beltsville	6.0164	9.0843
qOil-2-4	Chr02	13306525	8.49776	0.130655		qOil-2-5	Chr02	14,220,378_14,710,975	NAM05	2018_Beltsville	14.0023	17.1964	43-10
qOil-2-5	Chr02	15417200	22.3332	1.44044
qOil-2-6	Chr02	36081543	15.3667	0.165383
qOil-2-7	Chr02	37,659,262_37,758,677	27.8019	0.824231
qOil-2-8	Chr02	40,362,570_40,364,615	16.0976	0.38226
qOil-2-9	Chr02	46,894,333_46,907,259	3.16607	0.0782705		qOil-2-6	Chr02	47,278,823_48,075,547	NAM04	2019_Beltsville, 2019_Clayton	3.7061	6.7194	19-1,24-3,43-9
qOil-2-10	Chr02	47640338	17.5815	0.866439									24-3,39-6
qOil-3-1	Chr03	169,762_177,649	8.07126	0.293073
qOil-3-2	Chr03	19599215	6.15719	0.108549
						qOil-3-1	Chr03	39,009,305_39,292,939	NAM10	2018_Beltsville	3.9078	4.9974
qOil-4-1	Chr04	2818041	4.08949	0.0732994		qOil-4-1	Chr04	1,311,694_1,455,348	NAM03	2019_Clayton	4.0032	13.6349
qOil-4-2	Chr04	2933513	2.66423	0.0697759
qOil-4-3	Chr04	3227958	9.59763	0.922098
qOil-4-4	Chr04	7607758	11.7526	0.294075		qOil-4-2	Chr04	6,297,943_6,415,784	NAM08	2019_Clayton	8.2904	9.4654	29-1
qOil-4-5	Chr04	8,584,653_8,627,986	3.63709	0.0522468		qOil-4-3	Chr04	9,674,684_9,862,765	NAM05	2018_Beltsville	7.3693	7.3753	29-1
qOil-4-6	Chr04	49,626,604_49,645,171	8.98509	0.271357
qOil-4-7	Chr04	51965841	3.955	0.146076
qOil-5-1	Chr05	3,335,522_3,337,202	25.7103	0.752477
qOil-5-2	Chr05	30,700,803_30,769,713	20.6687	0.949152
qOil-5-3	Chr05	31720739	4.12961	0.172352
qOil-5-4	Chr05	35309800	2.08541	0.188189		qOil-5-1	Chr05	38,943,214_39,224,558	NAM04	2019_Clayton	4.1545	9.5314	4-1
qOil-5-5	Chr05	35,878,669_35,883,660	13.1358	0.204895									4-2
qOil-5-6	Chr05	39196250	2.30426	0.0676513		qOil-5-2	Chr05	40,415,432_41,674,471	NAM01,02,07,09	2019_Beltsville, 2019_Clayton	5.8142	12.6122	8-1,4-3,30-1,35-1,42-2,45-3,39-1,cq-011,mq-003
qOil-5-7	Chr05	41291130	5.49832	0.18155									3-2,4-3,10-1,35-1,30-1,42-5,45-3,39-1,13-1,cq-011,mq-001
qOil-5-8	Chr05	42119049	31.1154	3.03359									4-3,35-1,13-1,35-2,45-3,39-1,cq-011
qOil-6-1	Chr06	3975042	5.8332	0.0765454		qOil-6-1	Chr06	2,420,702_2,676,998	NAM09	2018/2019_Clayton	3.8108	6.4048
qOil-6-2	Chr06	7,678,228_7,689,180	15.0773	0.50736		qOil-6-2	Chr06	7,923,990_8,085,085	NAM06	2019_Beltsville	4.4477	0.8885
qOil-6-3	Chr06	8648071	5.00208	0.175933
						qOil-6-3	Chr06	20,353,073_20,686,842	NAM06	2019_Clayton	3.6077	5.3581
qOil-6-4	Chr06	43064582	22.2098	2.0868		qOil-6-4	Chr06	41,974,977_43,064,582	NAM06	2018_Beltsville	5.4757	6.9448
qOil-6-5	Chr06	50907396	3.58516	0.0488101		qOil-6-5	Chr06	46,611,667_47,224,247	NAM10	2018/2019_Clayton	4.919	7.4246
qOil-7-1	Chr07	5191003	3.17669	0.0638544
qOil-7-2	Chr07	5982921	7.64684	0.173404
qOil-7-3	Chr07	7,871,558_7,888,303	9.68546	0.198903
qOil-7-4	Chr07	16,157,380_16,163,483	20.9597	0.795974
qOil-7-5	Chr07	42696047	7.05584	0.265816
qOil-8-1	Chr08	1325602	4.12324	0.0192214
qOil-8-2	Chr08	1566028	5.38231	0.104433
qOil-8-3	Chr08	7946404	12.7462	0.203219		qOil-8-1	Chr08	6,196,069_7,654,540	NAM01,06	2018/2019_Beltsville,2019_Clayton	5.6749	8.7406	1-1,43-1,30-2
						qOil-8-2	Chr08	8,657,875_8,725,772	NAM05	2019_Clayton	3.5034	9.4215
qOil-8-4	Chr08	14,763,235_14,781,874	32.7972	1.06008		qOil-8-3	Chr08	14,283,732_14,639,570	NAM05	2018/2019_Beltsville	8.679	14.5477	30-3,34-1,mq-004
qOil-8-5	Chr08	14,784,692_14,785,102	27.5995	1.23019									30-3,34-1,mq-004
qOil-8-6	Chr08	19,697,628_19,788,939	13.1746	0.927021
qOil-8-7	Chr08	40695313	5.15198	0.0767981
qOil-9-1	Chr09	1904113	8.40711	0.391651		qOil-9-1	Chr09	1,738,859_1,806,586	NAM01	2019_Beltsville	3.6773	6.214	1-2,43-21
qOil-9-2	Chr09	40347357	12.8452	0.204914		qOil-9-2	Chr09	35,916,459_38,018,579	NAM06	2019_Clayton	6.2787	10.6782	44-1,39-13
qOil-9-3	Chr09	47,939,124_47,956,449	14.1011	0.427659
qOil-10-1	Chr10	6,142,794_6,148,847	8.61264	0.293627
qOil-10-2	Chr10	7283289	10.0567	0.862745
qOil-10-3	Chr10	42132819	6.23575	0.290986		qOil-10-1	Chr10	40,497,068_40,736,682	NAM02	2019_Beltsville	13.7401	26.9153
qOil-10-4	Chr10	43,572,854_43,599,560	8.57265	0.207012									39-16
qOil-10-5	Chr10	48,052,367_48,069,243	16.524	0.235559		qOil-10-2	Chr10	46,839,076_46,971,360	NAM01	2018_Clayton	4.5601	8.6131	29-3
qOil-10-6	Chr10	48180877	6.88029	0.141309									29-3
qOil-10-7	Chr10	50294827	13.3967	0.187458		qOil-10-3	Chr10	50,331,359_50,469,218	NAM01	2019_Clayton	3.7641	9.284
qOil-10-8	Chr10	50,592,953_50,692,840	4.60694	0.56346
qOil-11-1	Chr11	3409658	7.08254	0.0955915
qOil-11-2	Chr11	3650644	18.8783	0.221357
qOil-11-3	Chr11	5957939	27.6729	0.906901
qOil-11-4	Chr11	10540668	7.2806	0.391513
qOil-11-5	Chr11	25014007	4.6915	0.283974
qOil-11-6	Chr11	32834795	5.70556	0.171516
qOil-12-1	Chr12	368,417_430,719	18.7586	0.518712		qOil-12-1	Chr12	920,290_1,234,005	NAM10	2018_Clayton	3.8668	5.8791
qOil-12-2	Chr12	637878	8.32453	0.15386
qOil-12-3	Chr12	4,962,991_4,983,319	11.6203	0.490796		qOil-12-2	Chr12	4,671,136_5,797,709	NAM07,10	2018_Beltsville,2018_Clayton	3.9196	6.9636	4-10
qOil-12-4	Chr12	6,971,475_6,975,778	3.38844	0.256406		qOil-12-3	Chr12	6,885,126_7,121,432	NAM01	2018_Beltsville	3.7561	8.4892	32-2
qOil-12-5	Chr12	34,690,322_34,718,187	17.477	1.00071
qOil-12-6	Chr12	35532614	7.86643	0.160283
qOil-12-7	Chr12	36534952	2.74699	0.112328
qOil-12-8	Chr12	38084219	5.39646	0.0447574
qOil-13-1	Chr13	1860543	7.22642	0.0266906
qOil-13-2	Chr13	18735111	23.6896	0.535314
qOil-13-3	Chr13	18,907,264_18,907,660	3.83366	0.146068
qOil-13-4	Chr13	19108931	2.07586	0.0111413
qOil-13-5	Chr13	29234402	3.98494	0.250481		qOil-13-1	Chr13	30,117,998_30,465,386	NAM05	2018_Beltsville	5.7098	5.6402	37-7,13-3,38-4
qOil-13-6	Chr13	31896687	15.1456	0.36149									38-4,37-8
qOil-13-7	Chr13	32098916	11.3271	0.272796									38-4,37-8
qOil-13-8	Chr13	35278536	3.94832	0.0708973
qOil-13-9	Chr13	36792957	6.53782	0.160069
qOil-13-10	Chr13	39,884,399_39,887,374	17.4075	0.472047
qOil-14-1	Chr14	4982757	3.35993	0.135669		qOil-14-1	Chr14	3,094,960_3,339,991	NAM10	2018_Beltsville	5.8911	7.7669	45-6,42-28
qOil-14-2	Chr14	7955420	4.25387	0.102346		qOil-14-2	Chr14	6,135,158_6,314,219	NAM10	2019_Beltsville	5.8288	7.2587	45-6
qOil-14-3	Chr14	9039674	5.39046	0.122035									45-6,45-7
qOil-14-4	Chr14	9510938	5.84493	0.142047
qOil-14-5	Chr14	18453182	3.65576	0.025389
qOil-14-6	Chr14	22645728	5.16678	0.0709536
qOil-14-7	Chr14	33792495	3.77692	0.235097
qOil-15-1	Chr15	3,169,943_3,173,078	13.2929	0.352328		qOil-15-1	Chr15	1,842,060_1,969,699	NAM03	2018_Beltsville	6.7526	16.7751	2-3
qOil-15-2	Chr15	3,700,781_3,713,764	40.2129	3.20082		qOil-15-2	Chr15	2,729,517_4,133,547	NAM01,02,04,07,09,10	2018/2019_Beltsville,2018/2019_Clayton	6.7651	15.0623
qOil-15-3	Chr15	4100413	8.51374	0.35039		qOil-15-3	Chr15	4,632,878_7,358,153	NAM03,05,07,08,09,10	2018/2019_Beltsville,2018/2019_Clayton	10.0196	25.012
qOil-15-4	Chr15	5943987	15.4277	5.44471									32-1,2-9,42-29,mq-012,24-23
qOil-15-5	Chr15	10558099	8.07808	0.156151		qOil-15-4	Chr15	10,102,255_10,282,830	NAM08	2019_Clayton	6.4475	7.7284	27-2
qOil-15-6	Chr15	10743025	8.1021	0.680687									27-2
qOil-15-7	Chr15	12201585	13.1555	0.188199		qOil-15-5	Chr15	14,876,073_14,951,419	NAM09	2019_Clayton	4.039	5.7515	27-2
qOil-15-8	Chr15	15,433,966_15,531,186	12.513	0.514507
qOil-15-9	Chr15	25127789	8.72746	0.368585
qOil-15-10	Chr15	39861548	3.94742	0.042294
qOil-15-11	Chr15	49053056	9.11268	0.200615		qOil-15-6	Chr15	49,389,783_49,765,244	NAM04	2018/2019_Beltsville,2018_Clayton	3.8657	7.1359	29-2,36-3
qOil-16-1	Chr16	734,889_746,203	9.47953	0.299123
qOil-16-2	Chr16	1522499	3.76145	0.308339		qOil-16-1	Chr16	4,054,598_5,133,250	NAM03,09	2018/2019_Beltsville	3.5166	7.3126
qOil-16-3	Chr16	2,962,076_2,975,872	5.6192	0.168591									34-4,20-3
qOil-16-4	Chr16	7,493,443_7,519,857	10.554	0.20901
qOil-16-5	Chr16	28,968,482_28,970,791	4.96976	0.0765064		qOil-16-2	Chr16	30,062,789_30,209,315	NAM09	2018_Beltsville	3.8787	7.358
qOil-16-6	Chr16	30209315	5.55324	0.0585227									39-12,5-1,43-19
qOil-16-7	Chr16	31814622	5.7288	0.288423									39-12,5-1,43-19
qOil-16-8	Chr16	32777894	4.56819	0.113495									39-12,5-1,43-19
qOil-17-1	Chr17	6738894	14.7195	0.493904		qOil-17-1	Chr17	5,358,882_5,525,889	NAM08	2018_Clayton	4.0876	11.0731	23-3,37-1
qOil-17-2	Chr17	37999655	4.97988	0.165875		qOil-17-2	Chr17	33,886,906_36,093,358	NAM04	2019_Beltsville	5.7274	7.0144	43-13,30-6,42-15
qOil-17-3	Chr17	40,561,123_40,575,507	15.8757	0.54872		qOil-17-3	Chr17	39,019,814_39,364,452	NAM08	2019_Clayton,2019_Beltsville	5.7733	7.6895	30-6,42-15
qOil-18-1	Chr18	5884861	10.7299	0.142615
qOil-18-2	Chr18	12,843,362_12,853,866	5.08548	0.139258
qOil-18-3	Chr18	49,562,817_49,628,626	16.2146	0.969028
qOil-18-4	Chr18	52,395,269_52,405,077	6.16557	0.254517		qOil-18-1	Chr18	56,299,103_56,967,695	NAM04	2019_Beltsville	6.8601	8.7382	42-34,24-27,6-2,39-9,mq-017
qOil-19-1	Chr19	874471	6.28525	0.426994		qOil-19-1	Chr19	580,135_723,864	NAM08	2019_Beltsville	6.0236	9.3317
qOil-19-2	Chr19	2,194,634_2,195,242	4.80259	0.220211									37-6,27-5,43-24
qOil-19-3	Chr19	39837493	4.25623	0.19859
qOil-19-4	Chr19	41274609	10.569	0.207748
qOil-19-5	Chr19	44139704	5.96253	0.101138		qOil-19-2	Chr19	45,370,594_45,557,751	NAM01	2018_Beltsville	4.9324	11.4016	43-26,43-28
qOil-19-6	Chr19	44405827	8.79246	0.360851									43-26,43-28,23-5,24-33,3-1,mq-023
qOil-19-7	Chr19	48,245,853_48,254,520	8.72395	0.450172									43-26,43-28,23-5,24-33,3-1,mq-023
qOil-20-1	Chr20	749,501_758,718	21.7142	1.83243		qOil-20-1	Chr20	824,049_877,091	NAM05	2018_Beltsville	4.3227	3.9662	27-3,42-36
						qOil-20-2	Chr20	2,237,894_2,718,188	NAM03,09	2018/2019_Beltsville,2018_Clayton	8.1087	18.1744
qOil-20-2	Chr20	4713875	5.03642	0.0525251		qOil-20-3	Chr20	4,645,190_12,922,198	NAM01,04	2018/2019_Beltsville,2018/2019_Clayton	14.3348	33.7464	34-3
qOil-20-3	Chr20	24615630	38.6941	4.31597
qOil-20-4	Chr20	30546685	25.774	0.660551		qOil-20-4	Chr20	30,744,968_34,981,501	NAM03,08,09,10	2018/2019_Beltsville,2018/2019_Clayton	11.9281	23.9882	2-1,24-30,15-1,mq-020
qOil-20-5	Chr20	30862344	43.4884	11.71									2-1,24-30,15-1,mq-020
qOil-20-6	Chr20	34,830,489_34,839,286	3.84275	0.118789									2-1,24-30,mq-020,24-6,27-4
qOil-20-7	Chr20	39691634	6.57348	0.152559
						qOil-20-5	Chr20	44,611,098_45,177,883	NAM08	2019_Clayton	5.5931	6.2243
a SNP linkage disequilibrium block
b The loci are relatively consistent with the QTL found in SoyBase

## Sheet: Pro+Oil
Table S2 Summary of total protein and oil content QTL integrated by RTM-GWAS and SLM. QTL detected by different methods were matched within a distance of ≤3Mb
RTM-GWAS						SLM							QTL in SoyBaseb
QTL (RTM-GWAS)	Chr	SNPLDBa	-Log10P	PVE (%)		QTL (LM)	Chr	Interval	RIL Family	Environment	LOD	PVE (%)
qPro_Oil-1-1	Chr01	1,483,918_1,490,607	9.15672	0.581247		qPro_Oil-1-1	Chr01	1,273,914_1,796,956	NAM02	2018_Clayton, 2019_Beltsville	5.8311	19.9.97
qPro_Oil-1-2	Chr01	49242529	6.78582	0.122743
qPro_Oil-2-1	Chr02	13731685	4.61965	0.294004		qPro_Oil-2-1	Chr02	10,219,566_10,381,395	NAM01	2019_Beltsville	7.0339	17.5854
qPro_Oil-2-2	Chr02	15417200	4.84356	0.207066
qPro_Oil-2-3	Chr02	23740649	7.89721	1.03036
qPro_Oil-2-4	Chr02	38,474,869_38,494,120	8.73196	0.395932
qPro_Oil-2-5	Chr02	43112945	2.49392	0.404264		qPro_Oil-2-2	Chr02	44,702,951_46,310,608	NAM02, 06	2018_Clayton, 2019_Beltsville	5.8246	10.4614
qPro_Oil-2-6	Chr02	44442246	3.53673	0.131401
						qPro_Oil-2-3	Chr02	47,631,041_48,075,547	NAM04	2018_Beltsville	3.9958	11.8519
qPro_Oil-3-1	Chr03	4625848	2.90546	0.142466
qPro_Oil-3-2	Chr03	35,729,596_35,740,207	7.87905	0.551711
qPro_Oil-3-3	Chr03	39407484	5.30883	0.15793
qPro_Oil-3-4	Chr03	42,904,869_42,913,709	10.1515	0.724448
qPro_Oil-3-5	Chr03	45590673	2.59288	0.0512074
qPro_Oil-4-1	Chr04	6,130,492_6,210,788	14.2974	0.485919
qPro_Oil-4-2	Chr04	6869595	3.93111	0.0127492
qPro_Oil-4-3	Chr04	6973744	2.1143	0.35526
qPro_Oil-4-4	Chr04	49074886	3.62802	0.0934997
qPro_Oil-5-1	Chr05	2,363,390_2,440,984	3.85388	0.202069
qPro_Oil-5-2	Chr05	35789512	6.80307	0.252122
qPro_Oil-5-3	Chr05	39446615	5.2513	0.0905663		qPro_Oil-5-1	Chr05	39,224,558_39,809,905	NAM04	2018_Beltsville	5.2411	13.2046
qPro_Oil-5-4	Chr05	40169837	7.88868	0.125625
qPro_Oil-5-5	Chr05	40,989,234_40,994,783	8.57309	0.167515
qPro_Oil-5-6	Chr05	41925052	11.1971	0.329677
qPro_Oil-6-1	Chr06	4,789,930_4,795,583	7.03818	0.170043
qPro_Oil-6-2	Chr06	14224133	2.26912	0.0597525
qPro_Oil-6-3	Chr06	19744952	5.72586	0.301898									Oil plus protein 1-3
qPro_Oil-6-4	Chr06	46957939	3.75116	0.147225		qPro_Oil-6-1	Chr06	47,337,202_47,573,235	NAM02	2018_Clayton	6.5225	13.1065	Oil plus protein 1-2
qPro_Oil-6-5	Chr06	47883817	6.32774	0.244793									Oil plus protein 1-2
qPro_Oil-7-1	Chr07	8469232	5.06281	0.126294
qPro_Oil-7-2	Chr07	11306166	9.77895	0.291247
qPro_Oil-7-3	Chr07	17786785	4.1082	0.0782023
qPro_Oil-7-4	Chr07	36926815	3.28744	0.176633
						qPro_Oil-8-1	Chr08	5,734,502_5,968,621	NAM07	2019_Clayton	4.4471	15.679
qPro_Oil-8-1	Chr08	7108611	7.39457	0.196386		qPro_Oil-8-2	Chr08	7,959,982_9,692,119	NAM03, 04, 06, 09, 10	2018/2019_Beltsville, 2018/2019_Clayton	6.4349	16.3125
qPro_Oil-8-2	Chr08	7329994	3.7037	0.20075
qPro_Oil-8-3	Chr08	7574121	13.8543	0.505711
qPro_Oil-8-4	Chr08	8,284,178_8,310,289	64.8773	5.54634
qPro_Oil-8-5	Chr08	9520635	16.4875	0.307755		qPro_Oil-8-3	Chr08	10,963,012_11,126,044	NAM07	2018_Clayton	4.5803	16.8261
qPro_Oil-8-6	Chr08	15086291	9.13418	0.215498		qPro_Oil-8-4	Chr08	15,317,735_15,469,335	NAM08	2018_Clayton	5.2661	14.6773
qPro_Oil-9-1	Chr09	6527459	2.67963	0.0923465
qPro_Oil-9-2	Chr09	18957692	5.40179	0.25634
qPro_Oil-9-3	Chr09	19579888	3.23489	0.113136
qPro_Oil-9-4	Chr09	29543458	3.23602	0.11518
qPro_Oil-9-5	Chr09	35874057	3.21464	0.180036
qPro_Oil-9-6	Chr09	46147985	6.26121	0.124509
						qPro_Oil-10-1	Chr10	7,341,881_7,565,702	NAM01	2019_Beltsville	3.5052	6.2986
						qPro_Oil-10-2	Chr10	41,929,339_42,123,502	NAM05	2019_Beltsville	4.2251	19.0521
qPro_Oil-11-1	Chr11	17705	6.21326	0.253767
qPro_Oil-11-2	Chr11	5074720	8.53545	0.804347		qPro_Oil-11-1	Chr11	6,242,845_6,565,408	NAM10	2018_Clayton	8.8905	12.4312
qPro_Oil-11-3	Chr11	30695358	7.51816	0.449252		qPro_Oil-11-2	Chr11	32,959,788_33,261,655	NAM08	2018_Clayton	4.0176	10.6368
qPro_Oil-11-4	Chr11	32,215,829_32,235,461	14.2449	0.34102
qPro_Oil-11-5	Chr11	32959788	17.1539	0.63154
qPro_Oil-12-1	Chr12	232084	3.22073	0.0643475
qPro_Oil-12-2	Chr12	558830	27.002	1.1633		qPro_Oil-12-1	Chr12	3,669,384_5,718,212	NAM02, 03, 08	2018/2019_Beltsville, 2018/2019_Clayton	5.6398	15.9154
qPro_Oil-12-3	Chr12	4830371	2.52165	0.0844841
qPro_Oil-12-4	Chr12	6179600	6.20782	2.26684		qPro_Oil-12-2	Chr12	6,694,566_8,880,389	NAM01, 02	2019_Clayton, 2019_Beltsville	4.8079	18.3206
qPro_Oil-12-5	Chr12	6205295	6.04172	0.259346
qPro_Oil-12-6	Chr12	6,772,514_6,789,092	5.52054	0.193684
qPro_Oil-12-7	Chr12	6918054	3.45966	0.134378
qPro_Oil-12-8	Chr12	15655070	2.01134	0.0933762
qPro_Oil-12-9	Chr12	18207955	8.32428	0.268483
qPro_Oil-12-10	Chr12	27122287	4.97181	0.802286
qPro_Oil-12-11	Chr12	33963730	3.15898	0.149178		qPro_Oil-12-3	Chr12	34,980,227_36,452,567	NAM03	2018_Clayton	4.6156	9.9455
qPro_Oil-12-12	Chr12	34991651	6.52907	0.185448
qPro_Oil-12-13	Chr12	37502088	5.10696	0.277849		qPro_Oil-12-4	Chr12	38,473,746_38,863,132	NAM06	2019_Beltsville	4.8866	7.6143
qPro_Oil-13-1	Chr13	17,177,160_17,189,623	5.28656	0.3165		qPro_Oil-13-1	Chr13	16,350,701_16,572,167	NAM06	2019_Clayton	3.7744	6.6913
qPro_Oil-13-2	Chr13	17,346,558_17,348,255	6.72992	0.421406
qPro_Oil-13-3	Chr13	18,907,264_18,907,660	12.8061	0.987152
qPro_Oil-13-4	Chr13	29335356	4.97503	0.409047
qPro_Oil-13-5	Chr13	30080662	2.90127	0.055236
qPro_Oil-13-6	Chr13	33100551	2.0275	0.135634		qPro_Oil-13-2	Chr13	33,382,909_34,216,199	NAM04, 06, 08, 09	2018/2019_Clayton, 2018_Beltsville	4.9194	11.5425
qPro_Oil-13-7	Chr13	33466062	10.3905	3.15463
qPro_Oil-13-8	Chr13	38005608	9.36703	0.320617		qPro_Oil-13-3	Chr13	37,172,826_38,027,686	NAM06	2019_Beltsville	4.2803	7.0687
qPro_Oil-13-9	Chr13	38598926	6.29627	0.906012
qPro_Oil-14-1	Chr14	2832799	5.12922	0.370785
qPro_Oil-14-2	Chr14	4,140,303_4,147,559	7.59967	0.21648
						qPro_Oil-14-1	Chr14	9,435,464_9,699,675	NAM06	2019_Beltsville	5.561	8.8296
qPro_Oil-14-3	Chr14	22335949	2.55104	0.0873211
qPro_Oil-14-4	Chr14	44,018,313_44,071,674	19.8562	0.68573
qPro_Oil-15-1	Chr15	1269690	3.39094	0.126135
qPro_Oil-15-2	Chr15	3134912	9.55047	0.330417
qPro_Oil-15-3	Chr15	12632475	18.5562	0.999429
qPro_Oil-15-4	Chr15	14322452	3.35014	0.0502962
qPro_Oil-15-5	Chr15	26474228	12.2501	0.503457
qPro_Oil-16-1	Chr16	3796947	3.1853	0.0952065
qPro_Oil-16-2	Chr16	28506525	5.41759	0.186473
qPro_Oil-16-3	Chr16	30699408	3.31623	0.39595
qPro_Oil-17-1	Chr17	2492277	10.5645	0.172373		qPro_Oil-17-1	Chr17	3,904,615_5,015,660	NAM04, 06	2019_Clayton	5.0221	9.385
qPro_Oil-17-2	Chr17	7015860	5.47563	0.135744		qPro_Oil-17-2	Chr17	7,370,439_7,525,172	NAM01	2018_Clayton	5.2842	16.0173
qPro_Oil-17-3	Chr17	7,114,052_7,119,530	7.35203	1.69932
qPro_Oil-17-4	Chr17	11054156	2.12263	0.0706224		qPro_Oil-17-3	Chr17	9,075,599_9,338,171	NAM01	2019_Beltsville	4.5406	8.3066
qPro_Oil-17-5	Chr17	12843143	6.82293	0.652338		qPro_Oil-17-4	Chr17	13,343,256_13,831,422	NAM04	2018_Beltsville	3.7311	9.4901
qPro_Oil-17-6	Chr17	32244471	5.62954	0.155781
qPro_Oil-17-7	Chr17	32656784	2.78039	0.011359
qPro_Oil-17-8	Chr17	35765685	2.17435	0.0669727
qPro_Oil-17-9	Chr17	36,430,597_36,448,140	4.29365	0.25338
qPro_Oil-17-10	Chr17	39,507,100_39,524,158	2.7418	0.179664
qPro_Oil-17-11	Chr17	40126120	2.325	0.445883
qPro_Oil-17-12	Chr17	40410264	4.49349	0.140324
qPro_Oil-18-1	Chr18	2,155,661_2,158,775	3.53685	0.270828		qPro_Oil-18-1	Chr18	830,106_930,588	NAM03	2019_Clayton	3.5593	7.9883
qPro_Oil-18-2	Chr18	5549532	4.02946	0.148694
qPro_Oil-18-3	Chr18	5884861	19.7969	0.488069
qPro_Oil-18-4	Chr18	9695721	2.56231	0.0701825
qPro_Oil-18-5	Chr18	10130233	8.02479	0.496563
qPro_Oil-18-6	Chr18	37979030	4.28398	0.0273532
qPro_Oil-18-7	Chr18	49306407	11.0215	0.487974		qPro_Oil-18-2	Chr18	50,014,203_50,116,853	NAM08	2019_Beltsville	3.9316	12.222
qPro_Oil-18-8	Chr18	54347155	6.07844	0.169386		qPro_Oil-18-3	Chr18	54,634,372_54,737,619	NAM03	2019_Clayton	3.5544	8.6069
qPro_Oil-18-9	Chr18	57832495	3.84711	0.0343697
qPro_Oil-19-1	Chr19	2,026,457_2,114,304	3.95085	0.11556
qPro_Oil-19-2	Chr19	4586225	3.45274	0.132833
qPro_Oil-19-3	Chr19	22338482	4.95233	0.134863
qPro_Oil-19-4	Chr19	36,036,133_36,046,599	2.76585	0.119607
qPro_Oil-19-5	Chr19	36768006	3.96144	0.58288
qPro_Oil-19-6	Chr19	37,942,561_37,948,821	16.2649	1.44055		qPro_Oil-19-1	Chr19	40,412,485_40,701,199	NAM06	2019_Beltsville	5.361	8.5072
qPro_Oil-19-7	Chr19	39924653	15.2582	0.411566
qPro_Oil-19-8	Chr19	50730824	9.73463	0.220633
qPro_Oil-20-1	Chr20	1658893	3.21532	0.168693		qPro_Oil-20-1	Chr20	294,010_545,605	NAM07	2019_Clayton	3.693	12.5992
qPro_Oil-20-2	Chr20	6434062	17.6571	0.530177		qPro_Oil-20-2	Chr20	4,713,875_11,936,985	NAM05	2018_Beltsville, 2018_Clayton	3.9098	17.4624
qPro_Oil-20-3	Chr20	11283257	14.8357	0.351879
qPro_Oil-20-4	Chr20	28741905	35.8265	7.23831		qPro_Oil-20-3	Chr20	24,132,837_25,109,534	NAM03, 04	2018/2019_Clayton, 2018_Beltsville	6.5526	15.904
						qPro_Oil-20-4	Chr20	33,744,434_34,544,458	NAM02, 06, 07	2018/2019_Clayton, 2018_Beltsville	5.9685	16.7312
qPro_Oil-20-5	Chr20	41630035	3.17177	0.497326
qPro_Oil-20-6	Chr20	42492081	6.04731	0.181595
qPro_Oil-20-7	Chr20	42916101	4.7744	0.0886194
a SNP linkage disequilibrium block
b The loci are relatively consistent with the QTL found in SoyBase

## Sheet: Met
Table S2 Summary of methionine content QTL integrated by RTM-GWAS and SLM. QTL detected by different methods were matched within a distance of ≤3Mb
RTM-GWAS						SLM							QTL in SoyBaseb
QTL (RTM-GWAS)	Chr	SNPLDBa	-Log10P	PVE (%)		QTL (LM)	Chr	Interval	RIL Family	Environment	LOD	PVE (%)
qMet-1-1	Chr01	3,031,424_3,033,126	12.7729	0.243912
qMet-1-2	Chr01	48,223,770_48,227,312	11.0068	0.260152
qMet-1-3	Chr01	48,727,937_48,729,931	2.35493	0.256997
qMet-1-4	Chr01	53748565	11.9556	0.242187
qMet-1-5	Chr01	55123123	2.5198	0.0688892
						qMet-2-1	Chr02	1,412,870_1,598,551	NAM02	2019_Beltsville	3.6221	7.6822
qMet-2-1	Chr02	6812100	2.42756	0.0723315
qMet-2-2	Chr02	8731107	4.26277	0.18278
qMet-2-3	Chr02	15097372	4.88503	0.1495
qMet-2-4	Chr02	23740649	10.8315	0.65187
qMet-2-5	Chr02	39852696	7.5289	0.137826
qMet-2-6	Chr02	44912284	3.70059	0.113987		qMet-2-2	Chr02	44,180,381_44,441,196	NAM09	2018_Beltsville	4.4155	8.83
qMet-3-1	Chr03	7650316	5.25531	0.0734996
qMet-3-2	Chr03	35,729,596_35,740,207	3.36446	0.210836
qMet-3-3	Chr03	39594385	2.72342	0.185253
qMet-3-4	Chr03	42,919,239_42,920,570	7.31706	0.146191
qMet-4-1	Chr04	1695795	11.8625	0.249502
qMet-4-2	Chr04	2900288	3.84469	0.141292		qMet-4-1	Chr04	5,726,478_6,718,332	NAM08,10	2019_Clayton, 2019_Beltsville	5.1814	8.0172	Met 3-2
qMet-4-3	Chr04	47033150	4.8431	0.201537		qMet-4-2	Chr04	51,330,095_51,375,575	NAM05	2018_Clayton	5.5063	5.2105
qMet-5-1	Chr05	4755184	3.73724	0.111907		qMet-5-1	Chr05	2,851,236_3,319,234	NAM08	2019_Beltsville	9.0681	7.0204	Met 3-1
qMet-5-2	Chr05	5,271,522_5,323,644	2.96808	0.260141
qMet-5-3	Chr05	5325721	3.06887	0.0988011
qMet-5-4	Chr05	42090709	5.92075	0.158445
qMet-6-1	Chr06	501,731_509,847	3.40715	0.139072
qMet-6-2	Chr06	10642273	4.09947	0.0194397		qMet-6-1	Chr06	6,404,245_6,843,843	NAM05	2019_Clayton	3.853	9.9403
qMet-6-3	Chr06	18022683	4.2709	0.134771
						qMet-6-2	Chr06	34,540,898_38,195,052	NAM01	2018_Clayton	4.6972	9.7706
qMet-6-4	Chr06	43490115	4.11307	0.113838		qMet-6-3	Chr06	45,930,385_46,295,298	NAM07	2018_Beltsville	4.6421	11.0051
qMet-6-5	Chr06	47224247	2.07141	0.0886242
qMet-6-6	Chr06	50,979,817_51,065,535	7.06588	0.223975
qMet-7-1	Chr07	1670069	2.06545	0.0720515		qMet-7-1	Chr07	4,611,880_4,885,291	NAM10	2019_Beltsville	4.0596	6.7125	Met 1-3,2-3
qMet-7-2	Chr07	8,163,126_8,166,449	3.68369	0.127604
qMet-7-3	Chr07	9820764	2.63576	0.0504867
						qMet-7-2	Chr07	14,949,725_15,066,276	NAM08	2019_Clayton	3.7418	4.5724
qMet-7-4	Chr07	38390079	4.36264	0.0961673
						qMet-8-1	Chr08	2,626,181_2,840,929	NAM01	2018_Clayton	4.9889	11.474
qMet-8-1	Chr08	8,284,178_8,310,289	4.70938	24.8879		qMet-8-2	Chr08	7,108,611_8,273,185	NAM02,04,05,06,07,09,10	2018/2019_Beltsville, 2018/2019_Clayton	10.3726	24.306
qMet-8-2	Chr08	8,390,974_8,471,590	19.1828	0.858947		qMet-8-3	Chr08	8,310,289_9,104,059	NAM01,02,03,04,05,06,08,10	2018/2019_Beltsville, 2018/2019_Clayton	10.9952	26.6115
qMet-8-3	Chr08	8512373	5.47849	0.381303
						qMet-8-4	Chr08	10,029,124_10,482,820	NAM05,07	2018_Beltsville, 2018_Clayton	6.1705	9.0988
						qMet-8-5	Chr08	14,283,732_14,428,037	NAM05	2018_Beltsville	5.9069	12.711
qMet-8-4	Chr08	18,713,302_18,753,232	5.41348	0.209908
qMet-8-5	Chr08	40647239	3.04656	0.10146
						qMet-9-1	Chr09	34,972,748_37,673,094	NAM05	2019_Clayton	5.2925	13.4886
qMet-10-1	Chr10	2248117	2.7095	0.111028		qMet-10-1	Chr10	616,501_706,087	NAM07	2018_Beltsville	4.8032	12.0339
qMet-10-2	Chr10	2743063	13.1479	0.432833
qMet-10-3	Chr10	3257741	2.3594	0.0896185
qMet-10-4	Chr10	6255652	4.84541	0.110167
qMet-11-1	Chr11	5074720	3.84626	0.354042		qMet-11-1	Chr11	6,242,845_6,565,408	NAM10	2018_Beltsville, 2018_Clayton	3.8819	6.4071
qMet-11-2	Chr11	5114384	3.0927	0.107718
						qMet-11-2	Chr11	10,540,668_10,878,645	NAM07	2019_Beltsville	4.4361	6.8479
qMet-11-3	Chr11	31280723	7.62241	0.433133
qMet-11-4	Chr11	32960792	2.9961	0.0558249
qMet-12-1	Chr12	5433032	6.8115	0.163631
qMet-12-2	Chr12	37999963	3.19873	0.198537
qMet-13-1	Chr13	18,037,216_18,108,410	24.6726	1.36881
qMet-13-2	Chr13	30117998	18.9985	1.04652
qMet-13-3	Chr13	37,312,231_37,400,090	16.8753	0.77848		qMet-13-1	Chr13	37,214,144_38,634,656	NAM04,07	2018_Clayton	4.2463	8.1239
qMet-14-1	Chr14	4394940	4.92645	0.261284
						qMet-14-1	Chr14	32,941,547_33,186,558	NAM08	2018_Beltsville	3.7346	7.4256
qMet-14-2	Chr14	45,567,917_45,581,057	6.64148	0.449693		qMet-14-2	Chr14	43,972,963_44,184,465	NAM05	2018_Clayton	7.9617	8.0171
qMet-15-1	Chr15	2987215	6.95521	0.282019		qMet-15-1	Chr15	511,864_741,109	NAM07	2018_Clayton	4.994	9.2291
qMet-15-2	Chr15	3488148	13.7967	1.09319
qMet-15-3	Chr15	3846538	2.63928	0.0919662
qMet-15-4	Chr15	12664579	3.38609	0.132881		qMet-15-2	Chr15	12,338,897_12,553,029	NAM06	2018_Beltsville	3.6367	6.3896	Met 5-1
qMet-15-5	Chr15	14938044	4.82789	0.188124									Met 5-1
qMet-15-6	Chr15	16,756,691_16,773,616	3.30461	0.726047		qMet-15-3	Chr15	16,893,100_16,968,235	NAM08	2019_Clayton	5.2593	6.6232
qMet-15-7	Chr15	45502629	2.51974	0.289621
qMet-16-1	Chr16	1,667,642_1,736,839	6.73569	0.293574
qMet-16-2	Chr16	2194928	3.06189	0.057084
qMet-16-3	Chr16	7302240	3.32788	0.139253
qMet-16-4	Chr16	15227749	3.93641	0.293101
qMet-16-5	Chr16	28506525	2.99301	0.590299
qMet-16-6	Chr16	31,597,327_31,601,949	3.7542	0.157222
qMet-16-7	Chr16	35760955	3.20321	0.0863667		qMet-16-1	Chr16	37,570,986_37,811,857	NAM08	2019_Clayton	4.8661	5.9695
						qMet-17-1	Chr17	7,099,140_7,525,172	NAM01,10	2018_Beltsville, 2018_Clayton	5.5087	9.3371
qMet-17-1	Chr17	39759265	4.14006	0.337838
qMet-18-1	Chr18	830106	6.70917	0.233749
qMet-18-2	Chr18	8405707	3.01973	0.0980552
qMet-18-3	Chr18	21629092	3.98523	0.277964
qMet-18-4	Chr18	36987285	4.15967	0.15291
qMet-18-5	Chr18	53986290	5.854	0.126273
qMet-18-6	Chr18	55059533	9.42059	0.190505
qMet-18-7	Chr18	55700093	5.22842	0.118606
qMet-19-1	Chr19	874471	2.93774	0.0110328
qMet-19-2	Chr19	5,567,885_5,569,817	5.03184	0.193387
qMet-19-3	Chr19	30436555	5.12638	0.174523		qMet-19-1	Chr19	32,353,405_35,192,362	NAM06,08	2019_Beltsville, 2018_Clayton	13.0873	14.2939
qMet-19-4	Chr19	30673380	3.95784	0.0884605
qMet-19-5	Chr19	35,738,620_35,744,275	4.60409	0.168681
qMet-19-6	Chr19	37602873	27.7696	4.08109		qMet-19-2	Chr19	37,054,073_38,528,493	NAM03,04,06,08,09	2018/2019_Beltsville, 2018/2019_Clayton	5.8113	10.8975
qMet-19-7	Chr19	38104511	3.16921	0.329422
						qMet-19-3	Chr19	47,208,164_47,514,824	NAM08	2018_Beltsville	4.588	10.9862
qMet-20-1	Chr20	699559	5.18711	0.167834		qMet-20-1	Chr20	1,608,482_3,413,871	NAM01,04,09	2018_Beltsville, 2018_Clayton	4.5677	10.085
						qMet-20-2	Chr20	4,645,190_11,936,985	NAM03,05	2018/2019_Clayton, 2018_Beltsville	7.4838	16.0927
qMet-20-2	Chr20	28741905	44.5406	7.49771		qMet-20-3	Chr20	24,132,837_25,109,534	NAM03	2018_Beltsville	8.8978	16.2277	Met 4-4
						qMet-20-4	Chr20	31,554,795_34,544,458	NAM02,07	2018_Beltsville, 2018_Clayton	6.3356	14.0749
qMet-20-3	Chr20	37036733	6.59057	0.256288		qMet-20-5	Chr20	36,332,679_36,618,731	NAM05	2019_Clayton	7.9654	21.1727
qMet-20-4	Chr20	47024906	2.31827	0.0795873
a SNP linkage disequilibrium block
b The loci are relatively consistent with the QTL found in SoyBase

## Sheet: Cys
Table S2 Summary of cysteine content QTL integrated by RTM-GWAS and SLM. QTL detected by different methods were matched within a distance of ≤3Mb
RTM-GWAS						SLM							QTL in SoyBaseb
QTL (RTM-GWAS)	Chr	SNPLDBa	-Log10P	PVE (%)		QTL (LM)	Chr	Interval	RIL Family	Environment	LOD	PVE (%)
						qCys-1-1	Chr01	901,990_1,013,994	NAM02	2019_Beltsville	6.5656	15.1253
qCys-1-1	Chr01	48040514	7.65206	0.0882773									Cys 2-2
qCys-1-2	Chr01	53378518	8.48046	0.353022
qCys-1-3	Chr01	55885368	4.01158	0.114596
qCys-2-1	Chr02	4530064	2.59806	0.128894		qCys-2-1	Chr02	2,189,373_2,277,189	NAM02	2019_Beltsville	4.4482	9.4492
qCys-2-2	Chr02	5351331	2.94483	0.0548978
qCys-2-3	Chr02	6752507	2.87162	0.11172
qCys-2-4	Chr02	13748685	3.19323	0.522146		qCys-2-2	Chr02	13,478,261_13,859,930	NAM01	2019_Beltsville	4.5224	9.2297
qCys-2-5	Chr02	20406804	4.05337	0.244312
qCys-2-6	Chr02	37203880	2.96213	0.167436
qCys-2-7	Chr02	47501756	6.42493	0.187664
qCys-3-1	Chr03	7650316	3.99189	0.0521127
qCys-3-2	Chr03	18621744	2.66731	0.04117
qCys-3-3	Chr03	34676118	2.83298	0.0259568
qCys-3-4	Chr03	37930633	2.64179	0.097265
qCys-3-5	Chr03	44,402,130_44,404,625	8.38331	0.313344
qCys-3-6	Chr03	44719556	3.26932	0.1471
qCys-4-1	Chr04	5574977	4.09682	0.149923
qCys-5-1	Chr05	2,847,480_2,851,236	3.23451	0.159211
qCys-5-2	Chr05	3731817	3.14716	0.118025
qCys-5-3	Chr05	41855235	5.40827	0.377914		qCys-5-1	Chr05	38,597,425_38,890,959	NAM08	2018_Beltsville	4.8078	1.3891
qCys-5-4	Chr05	41,897,022_41,916,281	2.48184	0.147542
qCys-6-1	Chr06	5912387	4.41361	0.165645
qCys-6-2	Chr06	6174272	4.01069	0.0924013
qCys-6-3	Chr06	13921163	3.50818	0.130247
qCys-6-4	Chr06	49688869	6.11065	0.213873		qCys-6-1	Chr06	46,611,667_47,769,455	NAM07	2018_Beltsville, 2019_Clayton	4.3829	14.356
qCys-7-1	Chr07	3337039	3.1734	0.187382		qCys-7-1	Chr07	1,670,069_1,751,679	NAM08	2018_Beltsville	7.7203	2.6025
qCys-7-2	Chr07	8650869	2.78429	0.126343		qCys-7-2	Chr07	9,143,502_9,222,627	NAM10	2019_Beltsville	3.4264	7.1254
qCys-7-3	Chr07	10986183	4.10276	0.167645
qCys-7-4	Chr07	17449401	2.27594	0.366693		qCys-7-3	Chr07	18,723,135_33,595,655	NAM06	2018_Beltsville	3.779	10.9487
qCys-7-5	Chr07	38201349	6.24944	0.206735
qCys-8-1	Chr08	8,390,974_8,471,590	9.77861	0.356264		qCys-8-1	Chr08	7,721,316_8,465,415	NAM01,02,03,04,05,06,08,09,10	2018/2019_Beltsville, 2018/2019_Clayton	9.0538	22.9131
qCys-8-2	Chr08	8,601,081_8,607,322	6.45641	17.9692		qCys-8-2	Chr08	8,607,322_11,126,044	NAM01,02,04,07	2018/2019_Beltsville, 2019_Clayton	8.1492	23.7235
qCys-8-3	Chr08	8657875	6.47719	0.0537742
qCys-8-4	Chr08	9520635	4.63268	0.456994
qCys-8-5	Chr08	16,224,503_16,225,875	7.7044	0.196291		qCys-8-3	Chr08	14,283,732_14,428,037	NAM05	2018_Beltsville	3.647	13.3496
qCys-8-6	Chr08	20597715	4.98229	0.150813		qCys-8-4	Chr08	18,314,214_18,659,871	NAM08	2019_Clayton	3.8073	8.8055
qCys-9-1	Chr09	722588	3.18603	0.10267		qCys-9-1	Chr09	2,967,367_3,337,280	NAM01,08	2019_Beltsville	5.2113	11.867
qCys-9-2	Chr09	1919628	9.33086	0.235894
qCys-9-3	Chr09	41586613	5.06462	0.30845
qCys-10-1	Chr10	1172091	4.15705	0.127412		qCys-10-1	Chr10	1,431,432_1,531,343	NAM01	2018_Beltsville	3.637	13.1517
qCys-10-2	Chr10	2248117	5.95775	0.32863
qCys-10-3	Chr10	2,826,275_2,831,038	5.97279	0.196374
qCys-10-4	Chr10	4911842	3.78108	0.131975
qCys-10-5	Chr10	48336236	4.32171	0.24626
qCys-10-6	Chr10	48,664,102_48,691,179	5.88911	0.52428
qCys-11-1	Chr11	4,817,497_4,826,999	7.34896	0.32566
qCys-11-2	Chr11	5747839	5.9022	0.164502
qCys-11-3	Chr11	10350509	3.68105	0.143832
qCys-11-4	Chr11	26243402	4.56476	0.0998998
qCys-11-5	Chr11	31817929	3.8745	0.607343		qCys-11-1	Chr11	30,866,809_30,962,704	NAM09	2018_Beltsville	3.5283	7.3822
qCys-12-1	Chr12	3551311	5.86116	0.784284
qCys-12-2	Chr12	35046674	7.04494	0.223024		qCys-12-1	Chr12	37,411,161_37,732,563	NAM09	2019_Clayton	3.8754	6.0922
qCys-13-1	Chr13	18873313	3.2138	0.0472849
						qCys-13-1	Chr13	23,329,861_24,618,809	NAM07	2018_Beltsville	3.8175	8.5243
qCys-13-2	Chr13	28,246,761_28,258,030	4.99158	0.191888
qCys-13-3	Chr13	34,243,826_34,325,919	7.62687	0.751619		qCys-13-2	Chr13	35,814,032_36,657,588	NAM07,08	2018/2019_Beltsville	6.9635	17.1526
qCys-13-4	Chr13	37,312,231_37,400,090	13.8068	1.52225
qCys-14-1	Chr14	4282690	6.64651	0.168381
						qCys-14-1	Chr14	32,941,547_33,186,558	NAM08	2018_Beltsville	50.9512	52.1639
qCys-14-2	Chr14	37397540	4.80906	0.246589
qCys-14-3	Chr14	47836145	3.35704	0.0788291
						qCys-15-1	Chr15	511,864_741,109	NAM07	2018_Clayton	3.8828	8.1661
qCys-15-1	Chr15	2987215	9.16831	0.317638		qCys-15-2	Chr15	2,436,274_2,729,517	NAM03	2018_Beltsville	5.5577	12.5322
qCys-15-2	Chr15	4,283,809_4,296,132	3.99063	1.29333
qCys-15-3	Chr15	5943987	2.99358	0.24016
qCys-15-4	Chr15	12664579	7.6072	0.464832
qCys-15-5	Chr15	14938044	19.7549	0.476062
						qCys-15-3	Chr15	20,695,319_21,208,519	NAM06	2019_Beltsville	4.486	5.6693
qCys-15-6	Chr15	49,492,500_49,521,249	2.47673	0.176715
						qCys-16-1	Chr16	4,735,677_4,978,857	NAM09	2019_Beltsville	3.5474	7.0097
qCys-16-1	Chr16	18154067	3.15295	0.136142
qCys-16-2	Chr16	32,458,318_32,477,366	3.33922	0.273856
qCys-17-1	Chr17	7635621	2.18952	0.140947		qCys-17-1	Chr17	7,099,140_7,192,677	NAM10	2018_Beltsville	3.9088	8.1202
qCys-17-2	Chr17	13646620	4.89169	0.513931
qCys-17-3	Chr17	30274009	2.80464	0.081781
qCys-17-4	Chr17	38795806	4.58166	0.171284
qCys-18-1	Chr18	5884861	4.6766	0.148334									Cys 2-1
qCys-18-2	Chr18	9695721	6.1044	0.216016
qCys-18-3	Chr18	22598680	2.165	0.0440285									Cys 2-4
qCys-18-4	Chr18	41758469	4.05998	0.113734
qCys-18-5	Chr18	51051103	3.20099	0.143721
qCys-19-1	Chr19	37602873	31.4871	3.48852		qCys-19-1	Chr19	37,508,710_40,336,527	NAM03,04,06,08,09,10	2018/2019_Beltsville, 2018/2019_Clayton	5.3448	8.9793
qCys-19-2	Chr19	39325409	5.6004	0.255447
qCys-19-3	Chr19	41206096	3.80733	0.185029
qCys-19-4	Chr19	50228894	4.3112	0.0514408
						qCys-20-1	Chr20	1,042,491_2,797,864	NAM03,04	2018/2019_Beltsville, 2018_Clayton	6.8467	14.207
						qCys-20-2	Chr20	4,713,875_12,922,198	NAM05,06	2018_Beltsville, 2018_Clayton	6.2469	23.2466
						qCys-20-3	Chr20	24,132,837_25,109,534	NAM03	2018_Beltsville, 2018/2019_Clayton	5.7893	16.9808
qCys-20-1	Chr20	28741905	8.97789	7.53619		qCys-20-4	Chr20	31,554,795_34,239,213	NAM02,07,08	2018_Beltsville, 2018_Clayton	5.2964	10.4305
qCys-20-2	Chr20	31129249	7.14224	0.175705
qCys-20-3	Chr20	32869337	2.18701	0.0494819
qCys-20-4	Chr20	37036733	9.32383	0.413468
						qCys-20-5	Chr20	36,332,679_36,618,731	NAM05	2019_Clayton	4.3972	21.3927
qCys-20-5	Chr20	44709996	2.37815	0.10702
a SNP linkage disequilibrium block
b The loci are relatively consistent with the QTL found in SoyBase

## Sheet: Lys
Table S2 Summary of lysine content QTL integrated by RTM-GWAS and SLM. QTL detected by different methods were matched within a distance of ≤3Mb
RTM-GWAS						SLM							QTL in SoyBaseb
QTL (RTM-GWAS)	Chr	SNPLDBa	-Log10P	PVE (%)		QTL (LM)	Chr	Interval	RIL Family	Environment	LOD	PVE (%)
						qLys-1-1	Chr01	1,273,914_1,339,744	NAM05	2018_Beltsville	4.4023	6.0566
qLys-1-1	Chr01	48761529	9.84055	0.58959
qLys-1-2	Chr01	48,859,333_48,877,939	5.03159	0.149173
qLys-1-3	Chr01	53420461	4.64643	0.393901
qLys-2-1	Chr02	558321	6.08351	0.249793		qLys-2-1	Chr02	1,901,965_2,277,189	NAM10	2019_Clayton	4.253	5.2115
						qLys-2-2	Chr02	4,334,769_5,017,274	NAM06	2018_Beltsville	3.5575	8.1807
qLys-2-2	Chr02	13,216,888_13,229,494	3.27738	0.120001		qLys-2-3	Chr02	12,506,411_13,748,685	NAM05,08	2018_Beltsville	4.6956	7.6209
qLys-2-3	Chr02	14917949	5.20727	0.204727		qLys-2-4	Chr02	15,271,225_15,417,200	NAM06	2018_Clayton	4.4155	6.8797
qLys-2-4	Chr02	16540277	4.49369	0.182388
qLys-2-5	Chr02	23740649	10.8889	1.92491
qLys-2-6	Chr02	38473631	5.49191	0.0360071
qLys-2-7	Chr02	39578828	3.20361	0.0599314
qLys-2-8	Chr02	45297259	4.75667	0.131276
qLys-2-9	Chr02	48324237	8.88159	0.169855
qLys-3-1	Chr03	561263	2.98356	0.171597		qLys-3-1	Chr03	837,121_1,396,937	NAM06	2019_Clayton	5.0256	7.4772
qLys-3-2	Chr03	1,991,155_1,998,423	8.04764	0.427786
qLys-3-3	Chr03	45590673	4.1655	0.0656394
qLys-4-1	Chr04	2182229	3.68726	0.474748
						qLys-4-1	Chr04	9,674,684_9,862,765	NAM05	2018_Beltsville	6.7402	9.9177
qLys-4-2	Chr04	47194070	2.72822	0.0838264
qLys-5-1	Chr05	3035420	6.38821	0.263659		qLys-5-1	Chr05	2,851,236_3,319,234	NAM08	2019_Beltsville	4.5943	8.4915
qLys-5-2	Chr05	3,428,367_3,428,900	7.25427	0.154035
qLys-5-3	Chr05	33343764	4.46729	0.493437
qLys-5-4	Chr05	34,691,926_34,704,659	10.5862	0.19757
qLys-5-5	Chr05	34717934	7.958	0.168888
qLys-5-6	Chr05	37770930	8.09756	0.283825
qLys-5-7	Chr05	41705075	7.07558	0.173931
qLys-5-8	Chr05	42071794	4.98103	0.165848
qLys-6-1	Chr06	3925310	2.96161	0.0448933		qLys-6-1	Chr06	743,583_1,234,490	NAM02	2019_Beltsville	4.6738	10.7476
qLys-6-2	Chr06	6385388	3.55979	0.153506		qLys-6-2	Chr06	6,581,862_6,803,119	NAM09	2019_Clayton	4.5187	7.7782
qLys-6-3	Chr06	46954093	8.53258	0.451425
qLys-6-4	Chr06	47146260	6.91592	0.193802
qLys-6-5	Chr06	49235940	8.86187	0.283943
qLys-7-1	Chr07	15007771	3.85555	0.206342
qLys-7-2	Chr07	15886069	4.4362	0.114931
qLys-7-3	Chr07	15919460	7.87249	0.380161
qLys-7-4	Chr07	18136065	5.71652	0.16232
qLys-7-5	Chr07	37,685,575_37,704,929	9.95977	0.301162
qLys-8-1	Chr08	3053356	2.78157	0.121468
qLys-8-2	Chr08	3063350	2.16162	0.0729198
qLys-8-3	Chr08	7946404	12.9261	0.369456		qLys-8-1	Chr08	7,721,316_11,168,730	NAM01,02,03,04,07,08,09,10	2018/2019_Beltsville, 2018/2019_Clayton	7.1212	15.9861
qLys-8-4	Chr08	8,284,178_8,310,289	46.8926	13.5892
qLys-8-5	Chr08	8725772	8.54108	0.416627
qLys-8-6	Chr08	11035270	3.31658	0.22863
						qLys-8-2	Chr08	14,577,038_14,639,570	NAM05	2018_Beltsville	8.4163	12.9991
qLys-8-7	Chr08	19487850	2.6542	0.147929		qLys-8-3	Chr08	16,094,804_17,207,837	NAM01,02	2019_Beltsville, 2019_Clayton	4.9183	10.8975
qLys-8-8	Chr08	33629938	5.6293	0.417391
qLys-8-9	Chr08	44067217	9.21545	0.324034
qLys-9-1	Chr09	1103803	3.07009	0.0923812
qLys-9-2	Chr09	5084238	5.22263	0.148197		qLys-9-1	Chr09	6,775,030_6,929,310	NAM09	2018_Beltsville	4.1315	6.6474
qLys-9-3	Chr09	41,050,502_41,060,152	3.92975	0.0393292
qLys-9-4	Chr09	41212551	13.9937	0.623195
						qLys-10-1	Chr10	616,501_706,087	NAM07	2018_Beltsville	3.677	9.0633
						qLys-10-2	Chr10	3,654,531_4,052,703	NAM07	2019_Beltsville	3.996	9.4587
qLys-10-1	Chr10	17838373	2.16725	0.089686
qLys-10-2	Chr10	20275514	7.22343	0.207679
						qLys-10-3	Chr10	45,722,273_45,826,997	NAM08	2018_Beltsville	4.2918	7.3363
qLys-11-1	Chr11	1630295	10.5728	0.353813
qLys-11-2	Chr11	5074720	8.88073	0.824831		qLys-11-1	Chr11	6,242,845_6,565,408	NAM10	2018_Clayton	7.4884	11.995
qLys-11-3	Chr11	13483969	8.60133	0.2724
qLys-11-4	Chr11	25193810	3.63012	0.125825
qLys-11-5	Chr11	31280723	11.4178	0.392508
qLys-11-6	Chr11	32351039	4.63049	0.10574
qLys-11-7	Chr11	33492532	5.05189	0.366063
						qLys-12-1	Chr12	7,623,089_7,893,592	NAM07	2019_Clayton	5.7277	9.9007
qLys-12-1	Chr12	11252007	3.4031	0.20086
qLys-12-2	Chr12	32749599	3.7994	1.09837
qLys-12-3	Chr12	37,271,684_37,320,436	9.35073	0.372551
qLys-12-4	Chr12	38157998	3.16513	0.0231768
qLys-12-5	Chr12	38541905	2.9249	0.257921
qLys-12-6	Chr12	39681547	4.88244	0.156765
qLys-13-1	Chr13	17,550,011_17,649,931	12.8214	0.724462		qLys-13-1	Chr13	16,350,701_16,572,167	NAM06	2019_Clayton	3.9872	5.6819
qLys-13-2	Chr13	18,907,264_18,907,660	5.41859	2.56955
qLys-13-3	Chr13	20,237,856_20,334,394	6.2091	0.310852
qLys-13-4	Chr13	30080662	34.8802	1.54191		qLys-13-2	Chr13	31,364,823_31,555,228	NAM01	2018_Beltsville	4.0872	12.1786
qLys-13-5	Chr13	37,312,231_37,400,090	11.7304	1.53642		qLys-13-3	Chr13	38,027,686_38,634,656	NAM07	2018_Clayton	3.5802	8.6648
qLys-13-6	Chr13	40093680	3.56102	0.0324241		qLys-13-4	Chr13	42,027,599_42,110,725	NAM04	2018_Beltsville	5.5379	11.3019
qLys-14-1	Chr14	4984420	6.37631	0.161429
						qLys-14-1	Chr14	9,435,464_9,699,675	NAM06	2019_Beltsville	21.5283	16.9219
qLys-14-2	Chr14	24738908	2.58898	0.0956385
qLys-15-1	Chr15	3697786	47.0657	3.80164		qLys-15-1	Chr15	2,624,296_5,916,445	NAM02,03,05,10	2018/2019_Beltsville, 2018_Clayton	6.2611	13.9722
qLys-15-2	Chr15	4,632,878_4,636,920	7.04638	0.480704		qLys-15-2	Chr15	6,939,367_7,853,665	NAM07,10	2018_Beltsville	4.1922	8.5713
qLys-15-3	Chr15	6853445	7.13484	0.220108
qLys-15-4	Chr15	12852837	10.3499	0.256657		qLys-15-3	Chr15	11,280,882_13,198,878	NAM06,07	2018/2019_Clayton	4.7541	7.7053
qLys-15-5	Chr15	15,433,966_15,531,186	3.64329	0.914754		qLys-15-4	Chr15	15,537,239_15,663,774	NAM10	2019_Clayton	5.3246	6.5788	Lys 1-2
						qLys-15-5	Chr15	48,949,942_49,106,585	NAM08	2018_Beltsville	4.2156	6.7711
qLys-15-6	Chr15	50205710	10.0791	0.141262		qLys-15-6	Chr15	50,194,648_50,342,088	NAM04	2018_Clayton	3.6088	8.3357
qLys-15-7	Chr15	51229254	4.41754	0.099019
qLys-16-1	Chr16	774016	2.32337	0.0974221
qLys-16-2	Chr16	1368732	8.05993	0.350867
qLys-16-3	Chr16	2,341,538_2,356,106	6.87146	0.298372
qLys-16-4	Chr16	4625742	10.9226	0.341331
qLys-16-5	Chr16	9526378	5.03547	0.0895357
						qLys-16-1	Chr16	21,281,833_24,739,622	NAM09	2018_Beltsville	4.7241	7.6999
qLys-16-6	Chr16	28506525	7.06174	1.06574
qLys-16-7	Chr16	28,885,523_28,900,639	5.48138	0.477351
qLys-16-8	Chr16	32,458,318_32,477,366	16.023	0.60791		qLys-16-2	Chr16	33,038,110_33,351,218	NAM02	2018_Clayton	3.9034	14.4477
qLys-16-9	Chr16	35760955	7.68043	0.35803
qLys-16-10	Chr16	37320268	7.38347	0.558783
qLys-17-1	Chr17	1714382	4.2912	0.176577
qLys-17-2	Chr17	5234725	4.80018	0.192654
						qLys-17-1	Chr17	14,077,904_14,544,944	NAM04	2018_Beltsville, 2018_Clayton	4.9549	10.5332
qLys-17-3	Chr17	27234256	3.27365	0.0601266
qLys-17-4	Chr17	33652840	6.04416	0.198963		qLys-17-2	Chr17	33,886,906_36,093,358	NAM04	2019_Beltsville	3.6245	9.5429
qLys-17-5	Chr17	36,554,357_36,557,081	8.96784	0.699504
qLys-17-6	Chr17	40,210,707_40,212,180	11.7887	0.843898		qLys-17-3	Chr17	38,882,864_40,272,132	NAM03,05	2018/2019_Beltsville	3.6727	5.574
qLys-18-1	Chr18	930588	2.60724	0.091713
qLys-18-2	Chr18	3474294	2.94001	0.152658		qLys-18-1	Chr18	5,323,509_5,549,532	NAM01	2018_Beltsville	4.6012	13.8795
qLys-18-3	Chr18	5884861	3.88368	0.408815
qLys-18-4	Chr18	30968712	4.23684	0.1525
						qLys-18-2	Chr18	48,179,131_48,271,736	NAM05	2019_Clayton	3.8712	7.0032
qLys-18-5	Chr18	54,356,540_54,359,666	14.749	0.630137
qLys-18-6	Chr18	54620017	5.67099	0.122662
qLys-19-1	Chr19	874471	7.90889	0.222335
qLys-19-2	Chr19	33183120	3.88794	0.124804
qLys-19-3	Chr19	37,054,073_37,056,121	2.11623	1.24759		qLys-19-1	Chr19	40,180,166_41,223,476	NAM06,10	2018_Beltsville, 2018_Clayton	4.3841	7.5136
qLys-19-4	Chr19	38048680	5.75197	0.193368
qLys-20-1	Chr20	699559	17.5858	0.858965		qLys-20-1	Chr20	824,049_3,071,936	NAM03,04,09,10	2018/2019_Beltsville, 2018_Clayton	7.4007	15.4376
						qLys-20-2	Chr20	4,645,190_12,922,198	NAM01,04,05	2018/2019_Beltsville, 2018/2019_Clayton	8.8499	25.0759
						qLys-20-3	Chr20	24,132,837_25,109,534	NAM03	2018_Beltsville, 2018/2019_Clayton	7.071	21.3342
qLys-20-2	Chr20	28741905	54.603	25.3839		qLys-20-4	Chr20	31,554,795_34,981,501	NAM03,07,08,10	2018/2019_Beltsville, 2018/2019_Clayton	9.7481	19.5295
qLys-20-3	Chr20	30862344	4.34707	0.165843
qLys-20-4	Chr20	33925526	3.06698	0.169101
qLys-20-5	Chr20	40820776	7.47065	0.50604		qLys-20-5	Chr20	43,142,650_43,337,371	NAM09	2019_Beltsville	3.9916	8.0386
a SNP linkage disequilibrium block
b The loci are relatively consistent with the QTL found in SoyBase

## Sheet: Thr
Table S2 Summary of threonine content QTL integrated by RTM-GWAS and SLM. QTL detected by different methods were matched within a distance of ≤3Mb
RTM-GWAS						SLM							QTL in SoyBaseb
QTL (RTM-GWAS)	Chr	SNPLDBa	-Log10P	PVE (%)		QTL (LM)	Chr	Interval	RIL Family	Environment	LOD	PVE (%)
qThr-1-1	Chr01	1936927	4.98691	0.327689
qThr-1-2	Chr01	3281308	2.94279	0.0761749
qThr-1-3	Chr01	4140959	5.33223	0.292951
qThr-1-4	Chr01	34924874	2.13078	0.056453
qThr-1-5	Chr01	48,929,070_48,932,018	3.72226	0.184417
qThr-1-6	Chr01	50,383,428_50,391,496	5.77485	0.164402
qThr-1-7	Chr01	55504171	2.18788	0.0882669
qThr-2-1	Chr02	4216310	4.69932	0.126961		qThr-2-1	Chr02	2,421,724_2,676,772	NAM10	2018_Beltsville	3.7483	6.6634
qThr-2-2	Chr02	4906938	8.04233	0.0917383
qThr-2-3	Chr02	6301450	5.31157	0.0180992		qThr-2-2	Chr02	9,127,150_9,590,678	NAM10	2019_Beltsville	3.9838	6.9181
						qThr-2-3	Chr02	11,974,580_12,334,435	NAM08	2018_Clayton	5.2343	11.749
qThr-2-4	Chr02	15097372	8.38426	0.0995034		qThr-2-4	Chr02	15,271,225_15,417,200	NAM06	2018_Clayton	4.6462	5.2663
qThr-2-5	Chr02	15493700	5.92503	0.123744
qThr-2-6	Chr02	16971217	2.66044	0.162986
qThr-2-7	Chr02	23740649	9.8451	1.54424
						qThr-2-5	Chr02	41,179,681_41,432,839	NAM03	2019_Clayton	5.3954	9.165
qThr-2-8	Chr02	46,894,333_46,907,259	3.67581	0.128069
qThr-2-9	Chr02	47095510	2.59212	0.157741
qThr-3-1	Chr03	4630628	4.71907	0.168246		qThr-3-1	Chr03	837,121_1,396,937	NAM06	2019_Clayton	7.2395	7.7322
						qThr-3-2	Chr03	17,983,829_18,886,715	NAM05	2018_Beltsville	4.7944	7.2407
qThr-3-2	Chr03	40182411	6.89118	0.0782852		qThr-3-3	Chr03	42,168,117_42,323,509	NAM01	2019_Beltsville	5.1371	10.64
qThr-3-3	Chr03	40938166	2.87987	0.115057
qThr-4-1	Chr04	2182229	7.32961	0.36545
qThr-4-2	Chr04	3848233	5.87963	0.185572		qThr-4-1	Chr04	6,798,393_7,128,216	NAM05	2018_Beltsville	3.6423	5.3367
qThr-4-3	Chr04	7509179	5.11067	0.0442154
						qThr-4-2	Chr04	15,669,140_36,524,173	NAM06	2018_Beltsville	5.5373	7.1915
						qThr-4-3	Chr04	45,783,367_45,899,232	NAM10	2018_Clayton	3.4507	3.2396
						qThr-4-4	Chr04	48,053,544_48,133,794	NAM10	2018_Clayton	11.3542	12.0905
						qThr-4-5	Chr04	49,963,417_50,444,359	NAM10	2018_Beltsville	3.4828	6.1287
qThr-5-1	Chr05	3725956	5.14568	0.134669		qThr-5-1	Chr05	2,851,236_3,319,234	NAM08	2019_Beltsville	4.2175	9.9493
qThr-5-2	Chr05	7126363	6.52525	0.184689		qThr-5-2	Chr05	5,753,185_19,982,333	NAM06	2018_Clayton	3.9685	4.5465	Thr 1-1
qThr-5-3	Chr05	27623917	2.62725	0.125457
qThr-5-4	Chr05	36398530	4.72324	0.00875678		qThr-5-3	Chr05	35,309,800_35,423,627	NAM10	2018_Clayton	6.1369	6.0067
qThr-5-5	Chr05	37,484,301_37,501,326	8.10076	0.242527
qThr-5-6	Chr05	42119049	10.352	0.754457
qThr-6-1	Chr06	6546570	3.91851	0.0793964		qThr-6-1	Chr06	6,581,862_6,803,119	NAM09	2019_Clayton	3.918	10.2652
qThr-6-2	Chr06	7827983	5.18992	0.131215
qThr-6-3	Chr06	8488833	6.0186	0.0960711
qThr-6-4	Chr06	12200543	5.59273	0.0531528
qThr-6-5	Chr06	32201984	10.3779	0.246173
qThr-6-6	Chr06	40116979	13.1564	0.268164
qThr-6-7	Chr06	46954093	18.866	0.395999		qThr-6-2	Chr06	46,855,442_47,452,526	NAM05	2019_Beltsville, 2019_Clayton	4.3248	13.6541
qThr-6-8	Chr06	48696347	21.3452	0.285971
qThr-6-9	Chr06	51,268,017_51,316,639	17.2255	0.358237
qThr-7-1	Chr07	3,849,320_3,858,429	4.71499	0.153367		qThr-7-1	Chr07	4,277,666_4,885,291	NAM06	2019_Beltsville	4.672	2.7726
qThr-7-2	Chr07	6273131	3.03598	0.240329
qThr-7-3	Chr07	8879843	3.87982	0.100916
qThr-7-4	Chr07	13478946	5.08656	0.0894042
qThr-7-5	Chr07	15919460	9.68616	0.27188
qThr-8-1	Chr08	2761089	4.6995	0.114594		qThr-8-1	Chr08	2,674,927_3,182,921	NAM07	2019_Beltsville	5.1789	11.1346
qThr-8-2	Chr08	6723590	3.49807	0.0915475		qThr-8-2	Chr08	8,310,289_8,465,415	NAM05	2018_Beltsville	5.7393	9.6618
qThr-8-3	Chr08	13,380,718_13,388,178	18.6325	0.280596		qThr-8-3	Chr08	14,577,038_18,036,698	NAM01,02,05	2019_Beltsville, 2019_Clayton	4.8089	11.9245
qThr-8-4	Chr08	17464069	5.58295	0.143604
qThr-8-5	Chr08	22517010	6.50737	0.147464
qThr-8-6	Chr08	41476920	7.90978	0.117335
qThr-8-7	Chr08	41,847,850_41,848,245	6.57411	0.614423
						qThr-8-4	Chr08	45,349,709_45,403,652	NAM03	2019_Beltsville	4.3354	9.7317
qThr-9-1	Chr09	1783275	12.436	0.268569		qThr-9-1	Chr09	1,473,666_1,904,113	NAM04	2018_Beltsville	4.6	4.8798
qThr-9-2	Chr09	10503979	2.84295	0.0988445
qThr-9-3	Chr09	41029742	5.29922	0.178143		qThr-9-2	Chr09	40,964,518_41,475,422	NAM03	2019_Clayton	4.3605	7.8096	Thr 3-2
qThr-9-4	Chr09	41455306	2.52857	0.0502389									Thr 3-2
qThr-9-5	Chr09	41586613	10.8069	0.70644									Thr 3-2
						qThr-9-3	Chr09	43,003,730_43,212,679	NAM03	2019_Beltsville	4.7128	9.8055
						qThr-10-1	Chr10	4,120,139_4,234,910	NAM10	2018_Clayton	4.7798	4.5122
qThr-10-1	Chr10	37320644	10.0679	0.193347
qThr-10-2	Chr10	39521125	2.14931	0.0492666
						qThr-10-2	Chr10	44,920,131_45,023,591	NAM05	2018_Beltsville	3.4256	4.9156
						qThr-10-3	Chr10	48,926,841_49,110,777	NAM07	2019_Beltsville	4.2596	8.8472
qThr-11-1	Chr11	1233883	9.82477	0.255888
qThr-11-2	Chr11	5074720	5.6785	0.716071		qThr-11-1	Chr11	5,992,400_6,565,408	NAM10	2019_Beltsville, 2018_Clayton	7.2976	8.9743
qThr-11-3	Chr11	5,240,969_5,241,253	14.726	0.317942
qThr-11-4	Chr11	15041772	9.44135	0.237507
qThr-11-5	Chr11	18780296	2.93637	0.0540543
qThr-11-6	Chr11	32,276,359_32,302,107	4.65296	0.206426
qThr-11-7	Chr11	33173262	7.50121	0.212845
qThr-12-1	Chr12	736,884_751,570	13.3623	0.52753
qThr-12-2	Chr12	5139345	7.6843	0.0872189
qThr-12-3	Chr12	8,020,248_8,026,157	4.19784	0.193721
qThr-12-4	Chr12	9149774	4.10835	0.393131
qThr-12-5	Chr12	9804254	2.14214	0.00815676
qThr-12-6	Chr12	34954966	4.45627	0.129012		qThr-12-1	Chr12	36,916,909_38,033,264	NAM09,10	2019_Beltsville, 2018_Clayton	4.1229	4.6029
qThr-12-7	Chr12	37,271,684_37,320,436	12.238	0.380958
qThr-12-8	Chr12	37999963	3.45438	0.439869
qThr-13-1	Chr13	17,550,011_17,649,931	14.161	0.609144		qThr-13-1	Chr13	16,350,701_16,572,167	NAM06	2019_Clayton	6.8778	7.0809
qThr-13-2	Chr13	18,907,264_18,907,660	16.3865	1.99173
qThr-13-3	Chr13	27,478,816_27,480,490	6.80214	0.161662		qThr-13-2	Chr13	29,234,402_29,399,384	NAM02	2018_Clayton	3.9368	7.3878
qThr-13-4	Chr13	27862307	5.34314	0.142989
qThr-13-5	Chr13	29671496	5.25546	0.489893
qThr-13-6	Chr13	33466062	13.5533	1.90455		qThr-13-3	Chr13	31,364,823_31,514,695	NAM02	2018_Beltsville	3.6169	8.9339
qThr-13-7	Chr13	34521744	3.38833	0.0155466
qThr-13-8	Chr13	37,312,231_37,400,090	12.9151	1.07148		qThr-13-4	Chr13	38,027,686_38,634,656	NAM07	2018_Clayton	4.5238	10.0499
						qThr-13-5	Chr13	40,422,362_40,980,791	NAM04	2018_Beltsville	6.9578	7.2447
qThr-13-9	Chr13	43590044	8.27165	0.236874		qThr-13-6	Chr13	42,027,599_42,110,725	NAM04	2018_Beltsville	15.2004	18.9898
						qThr-14-1	Chr14	5,714,996_5,766,579	NAM04	2018_Beltsville	3.8009	3.6488
qThr-14-1	Chr14	8891826	2.14522	0.0498713		qThr-14-2	Chr14	9,435,464_9,699,675	NAM06	2019_Beltsville	26.4238	23.3938
qThr-14-2	Chr14	9990544	2.63073	0.0474682
qThr-14-3	Chr14	13,351,306_13,357,822	8.58029	0.295179
qThr-14-4	Chr14	13,685,573_13,694,573	9.20413	0.174885
qThr-14-5	Chr14	34129436	11.3196	0.205376
qThr-14-6	Chr14	43,572,822_43,574,561	12.1872	0.383982
qThr-14-7	Chr14	46682133	3.93098	0.10583
qThr-15-1	Chr15	3387351	11.8947	0.224043		qThr-15-1	Chr15	1,842,060_7,358,153	NAM01,02,03,04,05,06,07,09,10	2018/2019_Beltsville, 2018/2019_Clayton	5.7004	10.6173
qThr-15-2	Chr15	3,700,781_3,713,764	6.80266	3.90396
qThr-15-3	Chr15	4,632,878_4,636,920	9.65783	0.646798
qThr-15-4	Chr15	4955159	2.4011	0.0507439
qThr-15-5	Chr15	6853445	5.40023	0.225731
qThr-15-6	Chr15	7803675	2.87063	0.0897307
qThr-15-7	Chr15	12852837	5.89233	0.218232		qThr-15-2	Chr15	10,658,031_11,732,152	NAM03,10	2019_Beltsville, 2018_Clayton	6.101	8.8532
qThr-15-8	Chr15	15,433,966_15,531,186	13.1411	1.02548
qThr-15-9	Chr15	16541484	4.56297	0.0938438
qThr-15-10	Chr15	51424187	2.98911	0.186161		qThr-15-3	Chr15	50,194,648_50,342,088	NAM04	2018_Clayton	3.5115	8.5926
qThr-16-1	Chr16	1410631	8.82648	0.110685		qThr-16-1	Chr16	3,362,395_3,937,698	NAM06	2018_Beltsville	4.7859	6.9245
qThr-16-2	Chr16	2667980	2.94547	0.0921705
						qThr-16-2	Chr16	7,523,163_7,565,829	NAM09	2019_Beltsville	6.0274	8.4608
qThr-16-3	Chr16	28506525	3.07485	0.802479
qThr-16-4	Chr16	29,531,741_29,547,943	12.785	0.40293
qThr-16-5	Chr16	31359859	12.3569	0.557026		qThr-16-3	Chr16	33,038,110_33,351,218	NAM02,06	2018/2019_Clayton	6.1897	10.9347
qThr-16-6	Chr16	37323949	4.22055	0.233789
qThr-17-1	Chr17	7380989	14.8955	0.269982		qThr-17-1	Chr17	7,192,677_7,370,439	NAM01	2018_Clayton	4.0402	8.7215
qThr-17-2	Chr17	27234256	3.04844	0.312931
qThr-17-3	Chr17	35785903	6.04364	0.708826		qThr-17-2	Chr17	33,886,906_36,093,358	NAM04	2018/2019_Beltsville, 2018_Clayton	5.6939	10.8024
qThr-17-4	Chr17	36,120,257_36,123,789	3.85835	0.528062
qThr-17-5	Chr17	39,621,282_39,633,515	11.362	0.20263		qThr-17-3	Chr17	39,364,452_40,316,317	NAM01,03	2018/2019_Clayton	4.9851	10.1537	Thr 3-3
qThr-18-1	Chr18	5394339	2.83188	0.0612262
qThr-18-2	Chr18	5742223	17.3706	0.310022
qThr-18-3	Chr18	12474589	3.91604	0.137871
qThr-18-4	Chr18	14,901,183_14,995,983	2.69884	0.0402284
qThr-18-5	Chr18	52799748	4.93521	0.0993452		qThr-18-1	Chr18	49,301,920_49,354,794	NAM02	2019_Beltsville	4.4904	7.6169
qThr-18-6	Chr18	54,356,540_54,359,666	18.863	0.603227
qThr-19-1	Chr19	1179945	10.5899	0.411463		qThr-19-1	Chr19	174,608_267,267	NAM04	2019_Clayton	5.7539	8.8953	Thr 1-5
qThr-19-2	Chr19	1370347	2.08129	0.0788024		qThr-19-2	Chr19	2,114,304_2,267,266	NAM06	2018_Beltsville	3.5306	4.4467	Thr 1-5
qThr-19-3	Chr19	2567744	5.01954	0.117226									Thr 1-5
qThr-19-4	Chr19	37,054,073_37,056,121	4.66253	2.04232		qThr-19-3	Chr19	37,054,073_39,352,525	NAM10	2018/2019_Beltsville, 2018_Clayton	5.1954	8.1586
qThr-19-5	Chr19	37,801,955_37,812,670	14.9153	0.638094
qThr-19-6	Chr19	41,076,776_41,078,499	7.01312	0.431336		qThr-19-4	Chr19	41,223,476_41,385,244	NAM05	2019_Clayton	3.7475	12.3481
qThr-19-7	Chr19	42031138	8.4151	0.289457
qThr-19-8	Chr19	44416360	2.72464	0.0548285		qThr-19-5	Chr19	44,839,696_45,204,441	NAM04	2019_Clayton	4.7396	7.3499
qThr-19-9	Chr19	50575187	2.50124	0.0373873
qThr-20-1	Chr20	749,501_758,718	14.5425	1.22572		qThr-20-1	Chr20	877,091_1,608,482	NAM10	2018_Beltsville	8.297	16.3706
						qThr-20-2	Chr20	2,054,806_2,718,188	NAM03,04,09	2018/2019_Beltsville, 2018/2019_Clayton	8.6976	19.1187
qThr-20-2	Chr20	4362472	3.91568	0.0486037		qThr-20-3	Chr20	4,645,190_12,922,198	NAM01,04,05	2018/2019_Beltsville, 2018/2019_Clayton	8.8462	23.2807
						qThr-20-4	Chr20	24,132,837_25,109,534	NAM03,04	2018_Beltsville, 2018/2019_Clayton	10.8617	20.7705
qThr-20-3	Chr20	28741905	32.4712	21.5454		qThr-20-5	Chr20	31,554,795_36,720,824	NAM02,06,07,08,10	2018_Beltsville, 2018/2019_Clayton	9.2421	21.4925	Thr 3-4
qThr-20-4	Chr20	29380709	4.75763	0.0953466									Thr 3-5
qThr-20-5	Chr20	30862344	21.2215	0.325351									Thr 3-6
qThr-20-6	Chr20	38960880	2.70059	0.0826416
qThr-20-7	Chr20	40820776	8.02591	0.628783		qThr-20-6	Chr20	40,704,783_40,971,200	NAM10	2018_Clayton	4.1856	4.0784
qThr-20-8	Chr20	41604248	9.73911	0.35903		qThr-20-7	Chr20	42,885,207_43,142,650	NAM09	2019_Beltsville	7.4344	10.6224
a SNP linkage disequilibrium block
b The loci are relatively consistent with the QTL found in SoyBase
