# Supplementary material for: Characterization of a G. max × G. soja nested association mapping population and identification of loci controlling seed composition traits from wild soybean
Source: Theor Appl Genet. 2025 Mar 7;138(3):65. doi: 10.1007/s00122-025-04848-5 (PMC11889062; doi:10.1007/s00122-025-04848-5)
Supplement: Supplementary file 8 — Supplementary file8 (XLSX 55 KB) [file 122_2025_4848_MOESM8_ESM.xlsx]

## Sheet: Protein
Table S3 The haplotype alleles and allelic effects of protein content QTLs
QTL (RTM-GWAS)	Chr	SNPLDBa	Haplotype allele	Allelic Effect
qPro-2-2	Chr02	15097372	A	-0.0346346
			C	0.182067
qPro-4-1	Chr04	3500545	T	-0.119829
			C	0.0251666
qPro-4-2	Chr04	6,130,492_6,210,788	AGTT	-0.392518
			GGTC	-0.621604
			GTCC	-0.130109
qPro-4-3	Chr04	50060206	T	0.210783
			G	-0.0276205
qPro-4-4	Chr04	51249201	C	0.167733
			T	0.0235323
qPro-5-1	Chr05	3,862,706_3,864,192	CT	0.0436173
			TT	-0.588696
			TC	0.159328
qPro-5-3	Chr05	38988175	G	-0.0554791
			T	0.199691
qPro-5-4	Chr05	42119049	G	-0.145692
			A	-0.106822
qPro-6-1	Chr06	7,678,228_7,689,180	CA	0.346846
			TG	0.350778
			CG	0.0160201
qPro-6-3	Chr06	44115464	C	-0.192788
			T	-0.00776469
qPro-6-4	Chr06	46,802,305_46,805,251	AA	-0.136716
			GA	0.0596288
			GG	-0.425655
qPro-6-5	Chr06	48731831	T	-0.0390857
			C	-0.158263
qPro-6-6	Chr06	48798884	C	-0.0655979
			T	0.211533
qPro-8-1	Chr08	2761089	G	-0.317157
			T	-0.0665144
qPro-8-2	Chr08	7,512,438_7,518,597	AA	0.00413162
			AG	0.306711
			CG	0.157432
qPro-8-3	Chr08	8,284,178_8,310,289	AATT	-0.131267
			CGGC	-0.182688
			AATC	-0.136553
			AGGC	-0.211594
			AGTC	-0.361489
qPro-8-4	Chr08	8830202	C	0.19202
			T	-0.350663
qPro-8-5	Chr08	15144602	G	0.152991
			T	-0.19233
qPro-8-6	Chr08	17017473	T	-0.0275155
			C	-0.35026
qPro-8-8	Chr08	43685137	A	0.349467
			G	0.297615
qPro-8-9	Chr08	45223948	T	0.0881684
			C	-0.327156
qPro-9-1	Chr09	5,486,487_5,557,122	AATTT	-0.111139
			GGCCC	0.203373
			GGCTC	-0.0451251
qPro-9-2	Chr09	6311012	T	0.0870458
			C	-0.311094
qPro-9-6	Chr09	39806856	C	0.357593
			T	-0.0410009
qPro-10-1	Chr10	5154422	T	-0.112963
			C	0.24701
qPro-10-2	Chr10	39,227,865_39,230,059	AT	0.144659
			AG	0.116847
			CG	-0.0497515
qPro-11-1	Chr11	5074720	G	-0.347366
			A	0.387434
qPro-11-2	Chr11	8,106,372_8,109,819	GG	0.103211
			AT	0.113244
			GT	0.0470245
qPro-12-1	Chr12	1464938	T	-0.139829
			C	-0.13363
qPro-12-2	Chr12	3,558,399_3,561,843	CA	0.349218
			TG	-0.0679038
qPro-13-1	Chr13	13,993,794_14,009,146	TC	0.0538651
			CT	0.00324871
			TT	-0.454067
qPro-13-3	Chr13	29,176,797_29,181,004	TC	-0.27204
			CT	0.00109328
qPro-13-5	Chr13	37,312,231_37,400,090	TCAAATA	-0.172378
			CTGAATA	-0.011579
			CTGCATA	0.379714
			CTGCGCG	0.393615
			CCAAATA	0.238739
			CTGCGTG	-0.117146
qPro-13-6	Chr13	39418477	T	-0.251712
			C	-0.530182
qPro-14-2	Chr14	9039674	G	0.326087
			A	0.0630824
qPro-15-1	Chr15	2298686	T	0.0967612
			C	-0.173638
qPro-15-2	Chr15	2486600	A	-0.231456
			G	0.0781033
qPro-15-3	Chr15	2973230	T	0.283079
			G	-0.639838
qPro-15-4	Chr15	2987215	A	-0.154464
			C	0.617261
qPro-15-5	Chr15	3697786	T	-0.447662
			C	0.386251
qPro-15-6	Chr15	6853445	T	0.275559
			C	0.254296
qPro-16-7	Chr16	31359859	A	-0.529924
			G	0.493278
qPro-16-8	Chr16	33402052	T	0.17118
			C	0.0598652
qPro-16-9	Chr16	33701308	T	-0.205549
			C	0.0680038
qPro-17-3	Chr17	36,757,943_36,839,471	CAATTCTAA	-0.365408
			CGGCGTCGC	-0.428836
			TAGCGTCGC	0.264557
			CAGCGCCGC	-0.139
			TGGCGTCGC	-0.265889
qPro-17-4	Chr17	36,913,393_36,937,853	TAAGATT	-0.0798536
			CCGTGGC	0.07422
			TAGGAGC	0.282502
qPro-19-1	Chr19	2,026,457_2,114,304	TATTCACAACAAG	-0.0602534
			GGCCTGTGCCGGA	0.130473
			GGCCTGTGCTGGA	-0.0107086
			TATTCGTGCTGGA	-1.46302
			GGCCTGTGCTGGG	0.9126
			TATTCGTGCCGGA	0.130982
qPro-19-3	Chr19	37,054,073_37,056,121	AT	-0.0963905
			GT	-0.165197
			GC	0.0900046
qPro-19-4	Chr19	38310489	T	-0.130176
			C	0.241294
qPro-19-5	Chr19	42,515,507_42,524,238	TC	0.0396064
			TT	-0.481912
			CT	-0.12527
qPro-19-6	Chr19	44426763	C	0.201911
			T	0.495439
qPro-20-1	Chr20	824049	T	0.395973
			C	0.0695017
qPro-20-2	Chr20	1658893	T	-0.266919
			G	-0.124109
qPro-20-3	Chr20	24615630	T	0.285969
			C	0.0916719
qPro-20-4	Chr20	28741905	T	-0.521306
			C	0.316162
qPro-20-5	Chr20	30744968	A	-0.287571
			G	0.146645
qPro-20-6	Chr20	30862344	T	-0.445633
			C	0.15232
qPro-20-7	Chr20	36935706	T	-0.0633051
			C	-0.215517
a SNP linkage disequilibrium block

## Sheet: Oil
Table S3 The haplotype alleles and allelic effects of oil content QTLs
QTL (RTM-GWAS)	Chr	SNPLDBa	Haplotype allele	Allelic Effect
qOil-1-2	Chr01	45754481	C	-0.338087
			T	0.305118
qOil-2-3	Chr02	6967983	C	0.122969
			T	0.061977
qOil-2-4	Chr02	13306525	C	-0.0536489
			T	-0.151045
qOil-2-5	Chr02	15417200	T	0.0394623
			G	-0.260076
qOil-2-9	Chr02	46,894,333_46,907,259	CA	-0.0433612
			TA	0.00734261
			CG	0.0846504
qOil-2-10	Chr02	47640338	C	-0.080787
			T	0.1654
qOil-4-1	Chr04	2818041	C	-0.138303
			T	0.00651142
qOil-4-2	Chr04	2933513	T	0.112139
			C	0.0237345
qOil-4-3	Chr04	3227958	T	0.161124
			C	-0.0649959
qOil-4-4	Chr04	7607758	T	0.143247
			C	-0.0428129
qOil-4-5	Chr04	8,584,653_8,627,986	CTATT	-0.0332361
			TCCCC	0.0741724
qOil-5-4	Chr05	35309800	C	-0.00258145
			T	-0.0693252
qOil-5-5	Chr05	35,878,669_35,883,660	CA	0.0684993
			TA	-0.0660304
			TG	0.0544009
qOil-5-6	Chr05	39196250	C	0.0726024
			A	-0.0459363
qOil-5-7	Chr05	41291130	G	-0.12705
			T	0.0282518
qOil-5-8	Chr05	42119049	G	0.210573
			A	-0.149763
qOil-6-1	Chr06	3975042	A	-0.0595406
			G	0.051817
qOil-6-2	Chr06	7,678,228_7,689,180	CA	-0.099167
			TG	-0.371685
			CG	-0.0463663
qOil-6-3	Chr06	8648071	A	-0.000799369
			C	0.130782
qOil-6-4	Chr06	43064582	A	0.131988
			C	-0.125456
qOil-6-5	Chr06	50907396	A	-0.0144601
			C	0.0363569
qOil-8-3	Chr08	7946404	T	0.123013
			G	-0.0241525
qOil-8-4	Chr08	14,763,235_14,781,874	TGAAT	-0.152069
			CAGCC	0.204615
			CGGCC	0.0844021
			CGAAT	0.0023141
			CAAAT	-0.460428
			CAACT	-0.000731765
qOil-8-5	Chr08	14,784,692_14,785,102	TC	0.219649
			GC	-0.0473037
			TT	0.480866
qOil-9-1	Chr09	1904113	A	-0.0933153
			G	0.0424963
qOil-9-2	Chr09	40347357	T	0.00600218
			C	-0.220631
qOil-10-3	Chr10	42132819	C	0.0896338
			T	0.107278
qOil-10-4	Chr10	43,572,854_43,599,560	CTC	-0.0345223
			CCT	0.0984058
			TCT	-0.179412
			CCC	0.0296983
qOil-10-5	Chr10	48,052,367_48,069,243	AA	0.0638974
			GA	0.1996
			AC	-0.365371
qOil-10-6	Chr10	48180877	T	-0.177647
			G	0.0282338
qOil-10-7	Chr10	50294827	T	0.324724
			C	0.12772
qOil-10-8	Chr10	50,592,953_50,692,840	GAACT	-0.0332174
			GGGTG	0.00659057
			GGACT	0.177984
			GGGTT	0.16069
			GGATT	-0.147922
			TGATT	0.319688
qOil-12-1	Chr12	368,417_430,719	CCTA	0.0726398
			CCGC	0.0467834
			TCTA	0.58241
			CCGA	0.326351
			CAGC	-0.29478
			CCTC	-0.180271
qOil-12-2	Chr12	637878	C	-0.0293087
			T	-0.227145
qOil-12-3	Chr12	4,962,991_4,983,319	CAA	0.175892
			TAA	0.113532
			TCG	-0.095213
qOil-12-4	Chr12	6,971,475_6,975,778	ATT	-0.212599
			GTC	-0.250266
			GGC	-0.3108
			AGC	-0.114096
qOil-13-5	Chr13	29234402	G	-0.0323708
			A	-0.109303
qOil-13-6	Chr13	31896687	C	0.12545
			T	-0.269386
qOil-13-7	Chr13	32098916	T	0.265517
			C	0.0213231
qOil-14-1	Chr14	4982757	C	0.0586988
			T	0.0683391
qOil-14-2	Chr14	7955420	A	0.00405039
			C	-0.116118
qOil-14-3	Chr14	9039674	G	-0.176468
			A	-0.184124
qOil-15-1	Chr15	3,169,943_3,173,078	TA	0.0389659
			TG	-0.129591
			GG	0.105441
qOil-15-2	Chr15	3,700,781_3,713,764	TAG	0.218821
			GAG	-0.127847
			GGT	-0.333916
			GGG	0.46154
qOil-15-3	Chr15	4100413	C	-0.215639
			T	0.0697644
qOil-15-4	Chr15	5943987	A	0.0231081
			G	-0.191682
qOil-15-5	Chr15	10558099	T	0.0761645
			C	0.159993
qOil-15-6	Chr15	10743025	A	-0.0268809
			C	-0.276714
qOil-15-7	Chr15	12201585	C	0.144801
			T	-0.115521
qOil-15-8	Chr15	15,433,966_15,531,186	ATAATA	-0.014356
			CGGGGG	0.111925
			CGAGGG	-0.265961
			ATAAGG	0.282891
qOil-15-11	Chr15	49053056	T	-0.11864
			C	-0.142933
qOil-16-2	Chr16	1522499	C	0.0505076
			A	-0.128146
qOil-16-3	Chr16	2,962,076_2,975,872	AG	-0.000754834
			GG	0.0269465
			AA	0.26507
qOil-16-4	Chr16	7,493,443_7,519,857	ATCC	0.00501124
			GCCC	-0.0409321
			GTCC	-0.121351
			GCTT	0.210417
qOil-16-5	Chr16	28,968,482_28,970,791	CC	-0.101174
			CT	-0.0831814
			TT	-0.0922476
qOil-16-6	Chr16	30209315	C	0.103309
			T	0.0706016
qOil-16-7	Chr16	31814622	T	-0.103812
			C	-0.070022
qOil-16-8	Chr16	32777894	C	0.172615
			T	0.0189419
qOil-17-1	Chr17	6738894	A	0.170865
			G	-0.0729728
qOil-17-2	Chr17	37999655	A	0.0743468
			C	0.0243177
qOil-17-3	Chr17	40,561,123_40,575,507	AC	0.200831
			CC	0.0995131
			CT	0.280553
qOil-18-4	Chr18	52,395,269_52,405,077	AT	0.0236632
			CG	0.180099
			CT	-0.00885941
qOil-19-1	Chr19	874471	T	0.0629308
			G	-0.116324
qOil-19-2	Chr19	2,194,634_2,195,242	AT	0.0083785
			GC	0.0331042
			AC	0.199172
qOil-19-5	Chr19	44139704	T	-0.0888864
			C	-0.175988
qOil-19-6	Chr19	44405827	T	-0.17844
			G	-0.0169455
qOil-19-7	Chr19	48,245,853_48,254,520	CA	0.123264
			TG	0.229074
			TA	0.0473617
qOil-20-1	Chr20	749,501_758,718	AC	-0.0268772
			CC	-0.288694
			CA	0.179831
qOil-20-2	Chr20	4713875	T	0.120511
			G	0.137254
qOil-20-4	Chr20	30546685	T	0.212986
			C	-0.181547
qOil-20-5	Chr20	30862344	T	0.295225
			C	-0.242142
qOil-20-6	Chr20	34,830,489_34,839,286	CG	0.0398891
			TT	0.135171
			TG	-0.0687478
a SNP linkage disequilibrium block

## Sheet: Pro+Oil
Table S3 The haplotype alleles and allelic effects of total protein and oil content QTLs
QTL (RTM-GWAS)	Chr	SNPLDBa	Haplotype allele	Allelic Effect
qPro_Oil-1-1	Chr01	1,483,918_1,490,607	TCT	0.152569
			CTC	-0.0484637
			TTT	0.250535
			TTC	-0.167603
qPro_Oil-2-1	Chr02	13731685	T	-0.0137892
			C	0.130317
qPro_Oil-2-5	Chr02	43112945	C	0.0747348
			T	0.0168192
qPro_Oil-2-6	Chr02	44442246	C	0.0624251
			T	-0.102331
qPro_Oil-5-3	Chr05	39446615	C	-0.0882707
			T	0.0886619
qPro_Oil-5-4	Chr05	40169837	A	0.0372504
			G	0.11833
qPro_Oil-5-5	Chr05	40,989,234_40,994,783	CT	-0.248338
			CC	0.212661
			TC	-0.0724258
qPro_Oil-5-6	Chr05	41925052	A	0.125902
			C	-0.157269
qPro_Oil-6-4	Chr06	46957939	T	0.106103
			C	-0.0729696
qPro_Oil-6-5	Chr06	47883817	T	0.181619
			C	0.0160893
qPro_Oil-8-1	Chr08	7108611	G	-0.173072
			A	0.100441
qPro_Oil-8-2	Chr08	7329994	A	0.188961
			G	-0.00754565
qPro_Oil-8-3	Chr08	7574121	G	0.276568
			A	-0.156146
qPro_Oil-8-4	Chr08	8,284,178_8,310,289	AATT	0.358083
			CGGC	-0.142099
			AATC	-0.404002
			AGGC	-0.811757
			AGTC	-0.411551
qPro_Oil-8-5	Chr08	9520635	A	-0.0928582
			C	0.278171
qPro_Oil-8-6	Chr08	15086291	G	-0.167906
			A	-0.133454
qPro_Oil-11-2	Chr11	5074720	G	-0.161924
			A	0.185253
qPro_Oil-11-3	Chr11	30695358	C	0.176493
			T	0.103786
qPro_Oil-11-4	Chr11	32,215,829_32,235,461	TA	0.205572
			GA	0.021343
			GC	0.158697
qPro_Oil-11-5	Chr11	32959788	G	-0.218679
			A	0.106456
qPro_Oil-12-2	Chr12	558830	G	-0.0778029
			T	0.294108
qPro_Oil-12-3	Chr12	4830371	C	0.071658
			T	-0.131424
qPro_Oil-12-4	Chr12	6179600	G	-0.198414
			A	0.0660693
qPro_Oil-12-5	Chr12	6205295	G	0.186093
			A	-0.00387769
qPro_Oil-12-6	Chr12	6,772,514_6,789,092	TG	0.186969
			CG	0.134802
			TT	-0.476608
			CT	0.133528
qPro_Oil-12-7	Chr12	6918054	G	0.0673025
			A	-0.117037
qPro_Oil-12-11	Chr12	33963730	C	-0.122292
			T	-0.0292118
qPro_Oil-12-12	Chr12	34991651	C	-0.0358067
			T	-0.141471
qPro_Oil-12-13	Chr12	37502088	C	0.0962227
			T	0.0390747
qPro_Oil-13-1	Chr13	17,177,160_17,189,623	AT	-0.171074
			GT	0.0789005
			GC	0.266111
qPro_Oil-13-2	Chr13	17,346,558_17,348,255	AC	-0.0106598
			GT	0.165846
			GC	-0.1405
qPro_Oil-13-3	Chr13	18,907,264_18,907,660	AG	0.149212
			CT	-0.176273
			CG	-0.280393
qPro_Oil-13-6	Chr13	33100551	G	-0.0883177
			T	-0.00686441
qPro_Oil-13-7	Chr13	33466062	T	0.00135997
			C	0.220201
qPro_Oil-13-8	Chr13	38005608	T	-0.092371
			C	0.189667
qPro_Oil-13-9	Chr13	38598926	A	-0.177415
			G	-0.0421479
qPro_Oil-17-1	Chr17	2492277	T	0.161896
			C	-0.0590394
qPro_Oil-17-2	Chr17	7015860	C	0.191006
			T	0.00801977
qPro_Oil-17-3	Chr17	7,114,052_7,119,530	TT	0.0602304
			GT	-0.223713
			GC	-0.160995
qPro_Oil-17-4	Chr17	11054156	G	-0.0981343
			T	0.0406176
qPro_Oil-17-5	Chr17	12843143	G	0.0462429
			T	-0.163892
qPro_Oil-18-1	Chr18	2,155,661_2,158,775	CT	-0.0859779
			TC	-0.0505351
			CC	0.0454236
qPro_Oil-18-7	Chr18	49306407	G	-0.240589
			T	0.0404474
qPro_Oil-18-8	Chr18	54347155	T	-0.10831
			G	0.0889772
qPro_Oil-18-9	Chr18	57832495	A	0.226681
			G	0.0811155
qPro_Oil-19-6	Chr19	37,942,561_37,948,821	TC	-0.0593512
			CT	0.103264
			TT	0.564222
qPro_Oil-19-7	Chr19	39924653	G	-0.267814
			T	-0.0623724
qPro_Oil-20-1	Chr20	1658893	T	-0.186592
			G	-0.15515
qPro_Oil-20-2	Chr20	6434062	C	0.265707
			T	-0.281431
qPro_Oil-20-3	Chr20	11283257	C	-0.230991
			T	0.223353
qPro_Oil-20-4	Chr20	28741905	T	-0.333352
			C	0.208589
a SNP linkage disequilibrium block

## Sheet: Met
Table S3 The haplotype alleles and allelic effects of methionine content QTLs
QTL (RTM-GWAS)	Chr	SNPLDBa	Haplotype allele	Allelic Effect
qMet-2-6	Chr02	44912284	G	-0.0017724
			A	-0.00352146
qMet-4-2	Chr04	2900288	A	0.00359572
			G	-0.00162495
qMet-4-3	Chr04	47033150	A	0.00375488
			G	5.64664e-05
qMet-5-1	Chr05	4755184	T	-0.00122498
			C	-0.00135249
qMet-5-2	Chr05	5,271,522_5,323,644	ACACTT	-0.00189887
			ATGTGC	0.000588147
			ATGTTT	0.000784022
			ACACGC	-0.00404834
			GTGTGC	-0.00322595
qMet-5-3	Chr05	5325721	T	0.000880825
			G	0.00211286
qMet-6-2	Chr06	10642273	C	0.00224738
			T	0.00251389
qMet-6-4	Chr06	43490115	A	-0.00198632
			G	0.00122726
qMet-6-5	Chr06	47224247	C	0.00232568
			T	0.00303522
qMet-7-1	Chr07	1670069	C	6.60303e-05
			T	-0.00202732
qMet-8-1	Chr08	8,284,178_8,310,289	AATT	-0.00233376
			CGGC	0.000478388
			AATC	0.0019319
			AGGC	-0.00291702
			AGTC	-0.000718629
qMet-8-2	Chr08	8,390,974_8,471,590	ATAA	0.0124941
			CGGA	-0.00340601
			CGGC	-0.00617271
			ATGA	-0.0153431
qMet-8-3	Chr08	8512373	T	0.00801838
			C	-0.00662558
qMet-10-1	Chr10	2248117	A	0.00773454
			G	0.00481294
qMet-10-2	Chr10	2743063	G	-0.00384548
			A	0.00305821
qMet-10-3	Chr10	3257741	T	-0.00210403
			G	0.000595961
qMet-11-1	Chr11	5074720	G	-0.00266739
			A	0.00144053
qMet-11-2	Chr11	5114384	T	-0.00221078
			C	0.00150802
qMet-13-3	Chr13	37,312,231_37,400,090	TCAAATA	-0.00214716
			CTGAATA	-0.00474913
			CTGCATA	0.00450969
			CTGCGCG	0.00438893
			CCAAATA	-0.0035255
			CTGCGTG	-0.0012717
qMet-14-2	Chr14	45,567,917_45,581,057	CA	0.000512304
			CG	-0.000930547
			TG	0.00511764
qMet-15-1	Chr15	2987215	A	0.00140182
			C	0.00385669
qMet-15-2	Chr15	3488148	G	-0.00401783
			T	0.00217705
qMet-15-4	Chr15	12664579	T	-0.00212844
			C	-0.00493406
qMet-15-5	Chr15	14938044	C	0.000574164
			T	-0.00427755
qMet-15-6	Chr15	16,756,691_16,773,616	TA	-0.00165528
			GG	-0.00262711
			TG	0.00120164
qMet-16-7	Chr16	35760955	T	0.0028894
			C	0.00136936
qMet-19-3	Chr19	30436555	T	-0.00407261
			C	0.00387491
qMet-19-4	Chr19	30673380	A	0.00276058
			G	-0.00202469
qMet-19-5	Chr19	35,738,620_35,744,275	AG	-0.00135235
			GG	-0.00446296
			GT	0.00264553
qMet-19-6	Chr19	37602873	T	0.00574301
			C	-0.00376009
qMet-19-7	Chr19	38104511	G	-0.00317443
			A	6.12786e-05
qMet-20-1	Chr20	699559	C	0.00267727
			T	0.000384527
qMet-20-2	Chr20	28741905	T	-0.00962294
			C	0.00512117
qMet-20-3	Chr20	37036733	C	-0.000426815
			T	-0.00296803
a SNP linkage disequilibrium block

## Sheet: Cys
Table S3 The haplotype alleles and allelic effects of cysteine content QTLs
QTL (RTM-GWAS)	Chr	SNPLDBa	Haplotype allele	Allelic Effect
qCys-2-1	Chr02	4530064	A	-0.000543109
			C	-0.00354025
qCys-2-2	Chr02	5351331	T	-0.00155799
			C	0.0018083
qCys-2-4	Chr02	13748685	A	-0.00223525
			G	0.00169965
qCys-5-3	Chr05	41855235	A	-0.00500646
			C	0.00255576
qCys-5-4	Chr05	41,897,022_41,916,281	GA	-0.000949197
			GG	0.00241575
			AG	-0.00424231
qCys-6-4	Chr06	49688869	A	-0.00303853
			G	0.000653403
qCys-7-1	Chr07	3337039	T	-0.00188771
			C	0.00129175
qCys-7-2	Chr07	8650869	G	-0.001185
			A	-0.00198526
qCys-7-3	Chr07	10986183	G	0.000644285
			A	0.00347286
qCys-7-4	Chr07	17449401	A	-0.00180722
			G	0.00302277
qCys-8-1	Chr08	8,390,974_8,471,590	ATAA	0.00919098
			CGGA	-0.0110151
			CGGC	-0.00649526
			ATGA	-0.00705131
qCys-8-2	Chr08	8,601,081_8,607,322	AA	0.0081243
			AG	-0.00645011
			GG	-0.00613748
qCys-8-3	Chr08	8657875	A	-0.00123805
			G	0.00211577
qCys-8-4	Chr08	9520635	A	-0.00190636
			C	0.0047582
qCys-8-5	Chr08	16,224,503_16,225,875	TA	-0.00521285
			TC	0.00908453
			CC	-0.0107106
qCys-8-6	Chr08	20597715	T	0.00604544
			C	-0.0030953
qCys-9-1	Chr09	722588	C	0.00304508
			T	0.00203644
qCys-9-2	Chr09	1919628	C	-0.00387117
			T	0.00197249
qCys-10-1	Chr10	1172091	A	0.00313009
			G	-0.00469177
qCys-10-2	Chr10	2248117	A	0.0106939
			G	0.0140344
qCys-10-3	Chr10	2,826,275_2,831,038	AG	0.00371216
			GT	0.00283865
			AT	0.000610636
qCys-11-5	Chr11	31817929	A	0.00370206
			G	0.000518893
qCys-12-2	Chr12	35046674	C	-0.00234701
			T	-0.0035595
qCys-13-3	Chr13	34,243,826_34,325,919	CACTCG	-0.00264895
			TCTTCG	-0.00393268
			TCTGTG	0.00629206
			TATTCG	0.00119502
			TCTGTA	0.0104743
qCys-13-4	Chr13	37,312,231_37,400,090	TCAAATA	-0.00593637
			CTGAATA	-0.00584753
			CTGCATA	0.0110114
			CTGCGCG	-0.00169389
			CCAAATA	-0.00494875
			CTGCGTG	0.00147809
qCys-15-1	Chr15	2987215	A	-0.00489939
			C	0.00371281
qCys-15-2	Chr15	4,283,809_4,296,132	TCT	-0.00210783
			CCG	0.00151985
			CTG	0.0013416
			TCG	-0.0012061
qCys-17-1	Chr17	7635621	A	0.000219035
			G	-0.00208393
qCys-19-1	Chr19	37602873	T	0.00513787
			C	-0.00576883
qCys-19-2	Chr19	39325409	G	-0.00747303
			A	0.00414435
qCys-19-3	Chr19	41206096	C	0.00106839
			T	-0.00135173
qCys-20-1	Chr20	28741905	T	-0.00569868
			C	0.00492968
qCys-20-2	Chr20	31129249	A	-0.00644391
			G	0.00268072
qCys-20-3	Chr20	32869337	A	0.00100881
			G	0.00202135
qCys-20-4	Chr20	37036733	C	0.00159909
			T	-0.00402212
a SNP linkage disequilibrium block

## Sheet: Lys
Table S3 The haplotype alleles and allelic effects of lysine content QTLs
QTL (RTM-GWAS)	Chr	SNPLDBa	Haplotype allele	Allelic Effect
qLys-2-1	Chr02	558321	T	-0.00641058
			C	0.00713783
qLys-2-2	Chr02	13,216,888_13,229,494	TC	-0.000246018
			CC	-0.00155165
			CT	-0.00268105
qLys-2-3	Chr02	14917949	T	-0.0059358
			C	0.00879385
qLys-2-4	Chr02	16540277	C	0.00267289
			T	0.0138536
qLys-3-1	Chr03	561263	A	-0.00440496
			G	-0.000432835
qLys-3-2	Chr03	1,991,155_1,998,423	TT	-0.00984517
			CG	0.00369954
			CT	-0.00188099
			TG	-0.0246018
qLys-5-1	Chr05	3035420	G	0.0132602
			T	-0.00725495
qLys-5-2	Chr05	3,428,367_3,428,900	CA	0.00300715
			CG	-0.00512532
			TA	0.000558784
qLys-6-1	Chr06	3925310	A	0.00529612
			C	0.000170247
qLys-6-2	Chr06	6385388	T	-0.00864975
			G	0.00184492
qLys-8-3	Chr08	7946404	T	-0.0231392
			G	0.0091737
qLys-8-4	Chr08	8,284,178_8,310,289	AATT	0.0353636
			CGGC	-0.0368754
			AATC	-0.0103066
			AGGC	-0.0173735
			AGTC	-0.0423904
qLys-8-5	Chr08	8725772	A	0.0159183
			C	-0.0131544
qLys-8-6	Chr08	11035270	A	0.0119041
			C	-0.00086267
qLys-8-7	Chr08	19487850	G	-0.00431047
			A	-0.00651845
qLys-9-2	Chr09	5084238	C	0.00729067
			T	-0.00640681
qLys-11-2	Chr11	5074720	G	-0.0187885
			A	0.00992926
qLys-13-1	Chr13	17,550,011_17,649,931	TCACTAAT	0.00823392
			TTGTCGGT	0.0141198
			TTGTCGGC	-0.024178
			GTGCCGGT	0.0297279
qLys-13-2	Chr13	18,907,264_18,907,660	AG	0.0140853
			CT	-0.00614569
			CG	-0.0108066
qLys-13-4	Chr13	30080662	T	-0.0174809
			C	0.00786808
qLys-13-5	Chr13	37,312,231_37,400,090	TCAAATA	-0.00427331
			CTGAATA	-0.0145426
			CTGCATA	0.0288779
			CTGCGCG	0.0114829
			CCAAATA	-0.0232715
			CTGCGTG	-0.00755821
qLys-13-6	Chr13	40093680	G	0.00143731
			A	0.00988563
qLys-15-1	Chr15	3697786	T	-0.0219296
			C	0.0155146
qLys-15-2	Chr15	4,632,878_4,636,920	GA	0.00544998
			AG	0.0157614
			AA	0.00929245
qLys-15-3	Chr15	6853445	T	0.0171335
			C	0.00933077
qLys-15-4	Chr15	12852837	C	0.00711258
			T	-0.0109799
qLys-15-5	Chr15	15,433,966_15,531,186	ATAATA	-0.00755757
			CGGGGG	-0.00107501
			CGAGGG	-0.00841565
			ATAAGG	-0.00969068
qLys-15-6	Chr15	50205710	T	0.0152782
			C	-0.00301487
qLys-15-7	Chr15	51229254	T	0.00787354
			C	0.0108625
qLys-16-8	Chr16	32,458,318_32,477,366	GA	-0.0114287
			GC	-0.0193598
			AA	-0.0109412
qLys-16-9	Chr16	35760955	T	0.0168159
			C	-0.0062335
qLys-17-4	Chr17	33652840	A	-0.008652
			G	0.00393324
qLys-17-5	Chr17	36,554,357_36,557,081	AA	0.00708352
			GA	0.00493596
			GG	0.0203673
qLys-17-6	Chr17	40,210,707_40,212,180	TA	-0.0115537
			CC	-0.0032522
			CA	-0.021959
qLys-18-2	Chr18	3474294	A	-0.0650028
			G	-0.0504792
qLys-18-3	Chr18	5884861	C	0.00877314
			T	-0.00349507
qLys-19-3	Chr19	37,054,073_37,056,121	AT	-0.000370706
			GT	0.00366871
			GC	0.0070463
qLys-19-4	Chr19	38048680	G	-0.00883593
			T	0.0110447
qLys-20-1	Chr20	699559	C	0.015823
			T	-0.00446616
qLys-20-2	Chr20	28741905	T	-0.0401588
			C	0.0253557
qLys-20-3	Chr20	30862344	T	-0.0136591
			C	0.000879842
qLys-20-5	Chr20	40820776	A	-0.0087435
			G	0.00393474
qLys-20-4	Chr20	33925526	G	0.00463543
			A	-0.0128988
a SNP linkage disequilibrium block

## Sheet: Thr
Table S3 The haplotype alleles and allelic effects of threonine content QTLs
QTL (RTM-GWAS)	Chr	SNPLDBa	Haplotype allele	Allelic effect
qThr-2-1	Chr02	4216310	C	0.00152505
			T	0.00883429
qThr-2-2	Chr02	4906938	C	-0.00934726
			T	-0.000970917
qThr-2-3	Chr02	6301450	T	-0.00336932
			G	-0.000796566
qThr-2-4	Chr02	15097372	A	-0.00277482
			C	0.00570559
qThr-2-5	Chr02	15493700	G	-0.00373687
			A	-0.00632399
qThr-2-6	Chr02	16971217	C	0.00642273
			T	0.00493687
qThr-3-1	Chr03	4630628	T	-0.0005803
			C	0.0053905
qThr-3-2	Chr03	40182411	G	-0.00435231
			T	0.00367211
qThr-3-3	Chr03	40938166	C	-0.00404909
			T	0.00094248
qThr-4-2	Chr04	3848233	T	0.00402827
			C	0.00314696
qThr-4-3	Chr04	7509179	T	-0.0019724
			C	0.00331481
qThr-5-1	Chr05	3725956	C	-0.000308975
			A	-0.00585648
qThr-5-2	Chr05	7126363	T	0.00631673
			G	-0.000960274
qThr-5-4	Chr05	36398530	C	0.000727434
			T	-0.00194583
qThr-5-5	Chr05	37,484,301_37,501,326	TT	-0.00236808
			TC	-0.00596992
			CC	-0.00567052
qThr-6-1	Chr06	6546570	G	-0.00365496
			T	0.00258894
qThr-6-2	Chr06	7827983	C	0.0022631
			T	0.00581944
qThr-6-3	Chr06	8488833	C	-0.00956895
			T	0.00136718
qThr-6-7	Chr06	46954093	T	0.00979682
			C	-0.00495033
qThr-6-8	Chr06	48696347	A	0.00574246
			G	-0.0085954
qThr-7-1	Chr07	3,849,320_3,858,429	TA	-0.000560044
			TG	0.00232008
			CA	0.00275446
qThr-7-2	Chr07	6273131	A	0.0050427
			G	-0.0037795
qThr-8-1	Chr08	2761089	G	-0.00839493
			T	-0.0021125
qThr-8-2	Chr08	6723590	A	-0.00646114
			G	0.00154217
qThr-8-3	Chr08	13,380,718_13,388,178	GT	0.00778886
			TT	-0.00729579
			TC	-0.000811792
qThr-8-4	Chr08	17464069	G	-0.0039466
			T	0.00421621
qThr-9-1	Chr09	1783275	G	-0.000582932
			A	-0.00803644
qThr-9-3	Chr09	41029742	A	0.00774362
			G	-0.00115316
qThr-9-4	Chr09	41455306	G	-0.00313409
			T	-0.00232013
qThr-9-5	Chr09	41586613	T	-0.0010098
			C	0.00728531
qThr-11-2	Chr11	5074720	G	-0.00859263
			A	0.0049963
qThr-11-3	Chr11	5,240,969_5,241,253	TT	0.00761506
			GT	0.00282352
			GC	0.00686336
qThr-12-6	Chr12	34954966	A	0.00486754
			C	-0.00278635
qThr-12-7	Chr12	37,271,684_37,320,436	AACA	0.00632553
			GGTC	0.00698971
			GACA	0.00068087
			GGTA	-0.00336845
			GATA	0.0128836
			AATA	-0.0158948
qThr-12-8	Chr12	37999963	C	0.0047235
			T	-0.00432765
qThr-13-1	Chr13	17,550,011_17,649,931	TCACTAAT	0.00774159
			TTGTCGGT	0.0129759
			TTGTCGGC	-0.00661667
			GTGCCGGT	0.0114753
qThr-13-2	Chr13	18,907,264_18,907,660	AG	0.00796879
			CT	-0.00512543
			CG	-0.00506152
qThr-13-3	Chr13	27,478,816_27,480,490	GA	0.00727582
			TC	-0.00409892
			GC	-0.00232637
qThr-13-4	Chr13	27862307	C	-0.0123796
			T	0.00443624
qThr-13-5	Chr13	29671496	T	-0.00248863
			G	0.00474155
qThr-13-6	Chr13	33466062	T	-0.00330344
			C	0.00832418
qThr-13-7	Chr13	34521744	C	0.00197365
			T	-0.00242321
qThr-13-8	Chr13	37,312,231_37,400,090	TCAAATA	-0.00320901
			CTGAATA	-0.00778979
			CTGCATA	0.0160236
			CTGCGCG	0.00983087
			CCAAATA	0.00021672
			CTGCGTG	-0.0111332
qThr-13-9	Chr13	43590044	A	-0.00657069
			G	-0.0122545
qThr-14-1	Chr14	8891826	G	0.00251654
			A	0.00193075
qThr-14-2	Chr14	9990544	A	-0.00471929
			G	0.000411873
qThr-15-1	Chr15	3387351	T	-0.00949171
			C	0.00417455
qThr-15-2	Chr15	3,700,781_3,713,764	TAG	-0.000915074
			GAG	0.0111434
			GGT	0.00428521
			GGG	-0.0104058
qThr-15-3	Chr15	4,632,878_4,636,920	GA	-0.00907528
			AG	0.00521261
			AA	0.00300347
qThr-15-4	Chr15	4955159	C	0.00287577
			T	0.00165567
qThr-15-5	Chr15	6853445	T	0.00789091
			C	0.00492735
qThr-15-6	Chr15	7803675	G	0.000909006
			T	-0.00447133
qThr-15-7	Chr15	12852837	C	0.00490987
			T	-0.00321549
qThr-15-10	Chr15	51424187	T	0.00947782
			C	0.00462773
qThr-16-1	Chr16	1410631	T	0.00461887
			C	0.00942931
qThr-16-2	Chr16	2667980	A	0.000673037
			C	-0.00411366
qThr-16-5	Chr16	31359859	A	-0.0148382
			G	0.0192254
qThr-17-1	Chr17	7380989	T	0.00370768
			C	-0.0085785
qThr-17-3	Chr17	35785903	T	0.00167282
			C	-0.00568275
qThr-17-4	Chr17	36,120,257_36,123,789	AA	-0.0044123
			GG	-0.00404698
			GA	-0.00174661
qThr-17-5	Chr17	39,621,282_39,633,515	AT	-0.00379735
			CT	-0.00291358
			CC	0.00201835
qThr-18-5	Chr18	52799748	A	-0.000870335
			G	-0.00535232
qThr-19-1	Chr19	1179945	T	-0.00294429
			C	-0.00609685
qThr-19-2	Chr19	1370347	A	0.00358063
			G	0.000423994
qThr-19-3	Chr19	2567744	T	0.00911448
			C	0.00557355
qThr-19-4	Chr19	37,054,073_37,056,121	AT	0.000381838
			GT	-0.00681899
			GC	0.00296951
qThr-19-5	Chr19	37,801,955_37,812,670	TA	-0.0101288
			TG	0.0096566
			CG	0.00938212
qThr-19-6	Chr19	41,076,776_41,078,499	AT	0.0123621
			GC	0.0134581
			GT	-0.00920007
qThr-19-7	Chr19	42031138	G	0.0101368
			A	0.0022417
qThr-19-8	Chr19	44416360	C	-0.00217887
			T	-0.00426351
qThr-20-1	Chr20	749,501_758,718	AC	0.00545112
			CC	0.0142147
			CA	0.0103756
qThr-20-2	Chr20	4362472	T	-0.0014114
			C	0.00382363
qThr-20-3	Chr20	28741905	T	-0.020936
			C	0.0105464
qThr-20-4	Chr20	29380709	A	0.00650905
			G	0.00579955
qThr-20-5	Chr20	30862344	T	-0.0162491
			C	0.001058
qThr-20-6	Chr20	38960880	G	-0.00230273
			A	-0.00336816
qThr-20-7	Chr20	40820776	G	0.0026689
			A	-0.0086386
qThr-20-8	Chr20	41604248	A	-0.0126407
			G	-0.0184415
a SNP linkage disequilibrium block
