# Supplementary material for: Characterization of a G. max × G. soja nested association mapping population and identification of loci controlling seed composition traits from wild soybean
Source: Theor Appl Genet. 2025 Mar 7;138(3):65. doi: 10.1007/s00122-025-04848-5 (PMC11889062; doi:10.1007/s00122-025-04848-5)
Supplement: Supplementary file 9 — Supplementary file9 (XLSX 55 KB) [file 122_2025_4848_MOESM9_ESM.xlsx]

## Sheet: Protein
Table S4 QTL allele effect matrix for all traits of 11 parents in the NAM population
QTL	-Log10P	PVE (%)	NC-Raleigh	PI378684B	PI378690	PI378696B	PI407020	PI407228	PI424007	PI424045	PI424083A	PI549032	PI562551
qPro-2-2	6.01259	0.222241	-0.0346346	0.182067	0.182067	0.182067	0.182067	0.182067	0.182067	-0.0346346	0.182067	0.182067	0.182067
qPro-4-1	2.85279	0.121536	-0.119829	0.0251666	0.0251666	0.0251666	0.0251666	0.0251666	0.0251666	0.0251666	0.0251666	0.0251666	0.0251666
qPro-4-2	15.5954	0.535734	-0.392518	-0.621604	-0.621604	-0.621604	-0.130109	-0.130109	-0.130109	-0.130109	-0.621604	-0.130109	-0.130109
qPro-4-3	4.80558	0.214477	-0.0276205	0.210783	0.210783	0.183163	0.210783	0.210783	0.183163	0.210783	0.210783	-0.0276205	-0.0276205
qPro-4-4	2.51331	0.105082	0.167733	0.167733	0.0235323	0.0235323	0.167733	0.167733	0.0235323	0.167733	0.167733	0.167733	0.0235323
qPro-5-1	9.09213	0.210805	0.0436173	0.0436173	0.0436173	0.0436173	-0.588696	0.0436173	0.159328	-0.588696	0.159328	0.159328	0.159328
qPro-5-3	6.516	0.137519	0.199691	0.199691	-0.0554791	-0.0554791	-0.0554791	-0.0554791	0.199691	-0.0554791	-0.0554791	-0.0554791	-0.0554791
qPro-5-4	7.54383	0.45955	-0.145692	-0.106822	-0.106822	-0.252514	-0.106822	-0.106822	-0.106822	-0.106822	-0.106822	-0.106822	-0.106822
qPro-6-1	3.56975	0.143654	0.346846	0.350778	0.350778	0.0160201	0.350778	0.350778	0.350778	0.350778	0.350778	0.350778	0.350778
qPro-6-3	3.90056	0.198779	-0.00776469	-0.192788	-0.00776469	-0.192788	-0.192788	-0.192788	-0.192788	-0.00776469	-0.192788	-0.192788	-0.192788
qPro-6-4	5.37195	0.345842	-0.136716	0.0596288	-0.425655	0.0596288	0.0596288	0.0596288	0.0596288	0.0596288	0.0596288	-0.425655	0.0596288
qPro-6-5	4.78712	0.166499	-0.158263	-0.0390857	-0.0390857	-0.0390857	-0.0390857	-0.158263	-0.0390857	-0.0390857	-0.158263	-0.0390857	-0.0390857
qPro-6-6	5.49239	0.122147	0.211533	-0.0655979	-0.0655979	-0.0655979	-0.0655979	-0.0655979	-0.0655979	-0.0655979	0.211533	-0.0655979	-0.0655979
qPro-8-1	6.13553	0.107689	-0.0665144	-0.0665144	-0.0665144	-0.0665144	-0.0665144	-0.0665144	-0.0665144	-0.317157	-0.317157	-0.317157	-0.0665144
qPro-8-2	4.23702	0.160806	0.00413162	0.306711	0.157432	0.157432	0.157432	0.157432	0.157432	0.157432	0.306711	0.157432	0.306711
qPro-8-3	9.00563	0.134771	-0.131267	-0.182688	-0.136553	-0.182688	-0.211594	-0.136553	-0.361489	-0.136553	-0.182688	-0.361489	-0.361489
qPro-8-4	9.96332	1.94171	0.19202	-0.350663	-0.350663	-0.350663	-0.350663	0.19202	-0.350663	-0.350663	-0.350663	-0.350663	-0.350663
qPro-8-5	3.56718	0.363055	0.152991	-0.19233	-0.19233	-0.19233	0.152991	0.152991	0.152991	0.152991	0.152991	0.152991	0.152991
qPro-8-6	3.75778	0.120095	-0.0275155	-0.35026	-0.0275155	-0.0275155	-0.35026	-0.0275155	-0.0275155	-0.0275155	-0.35026	-0.0275155	-0.0275155
qPro-8-8	7.23404	0.256363	0.349467	0.349467	0.647082	0.297615	0.297615	0.349467	0.349467	0.349467	0.349467	0.349467	0.349467
qPro-8-9	10.8381	0.432159	0.0881684	-0.327156	-0.238988	0.0881684	0.0881684	-0.327156	-0.327156	0.0881684	0.0881684	0.0881684	0.0881684
qPro-9-1	4.48575	0.121922	-0.111139	0.203373	0.203373	-0.0451251	-0.0451251	0.203373	-0.0451251	0.203373	0.203373	0.203373	0.203373
qPro-9-2	4.09883	0.117491	0.0870458	-0.311094	-0.311094	-0.311094	-0.311094	-0.311094	-0.311094	-0.311094	-0.311094	-0.311094	-0.311094
qPro-9-6	9.03245	0.892301	-0.0410009	0.357593	0.316592	-0.0410009	-0.0410009	0.357593	-0.0410009	-0.0410009	0.357593	0.357593	-0.0410009
qPro-10-1	8.39007	0.148124	-0.112963	0.24701	-0.112963	-0.112963	-0.112963	-0.112963	0.24701	-0.112963	0.24701	-0.112963	-0.112963
qPro-10-2	2.93024	0.182444	0.144659	0.116847	-0.0497515	-0.0497515	0.116847	0.116847	0.144659	0.144659	0.116847	-0.0497515	-0.0497515
qPro-11-1	17.2142	0.989519	0.387434	0.387434	0.387434	0.387434	-0.347366	0.387434	0.387434	0.387434	0.387434	0.387434	-0.347366
qPro-11-2	2.55109	0.116443	0.103211	0.113244	0.0470245	0.103211	0.0470245	0.113244	0.103211	0.113244	0.103211	0.103211	0.103211
qPro-12-1	3.30053	0.130622	-0.13363	-0.13363	-0.13363	-0.139829	-0.13363	-0.13363	-0.13363	-0.273459	-0.273459	-0.13363	-0.139829
qPro-12-2	9.81753	0.57433	0.349218	-0.0679038	-0.0679038	-0.0679038	-0.0679038	0.349218	-0.0679038	0.349218	0.349218	0.349218	0.349218
qPro-13-1	6.74131	0.219427	0.0538651	0.00324871	0.00324871	0.00324871	-0.454067	0.00324871	0.00324871	0.00324871	0.00324871	0.00324871	0.00324871
qPro-13-3	9.30336	0.202647	-0.27204	0.00109328	0.00109328	0.00109328	0.00109328	0.00109328	0.00109328	0.00109328	0.00109328	0.00109328	-0.27204
qPro-13-5	21.5649	1.41817	-0.172378	-0.172378	-0.011579	-0.172378	0.379714	0.393615	0.238739	0.393615	-0.011579	0.393615	-0.117146
qPro-13-6	11.3181	0.176783	-0.251712	-0.251712	-0.251712	-0.251712	-0.530182	-0.530182	-0.530182	-0.251712	-0.530182	-0.530182	-0.251712
qPro-14-2	3.13356	0.103001	0.0630824	0.0630824	0.326087	0.326087	0.0630824	0.0630824	0.0630824	0.0630824	0.0630824	0.326087	0.0630824
qPro-15-1	3.41615	0.173055	0.0967612	-0.173638	0.0967612	0.0967612	-0.173638	-0.173638	-0.173638	-0.173638	-0.173638	-0.173638	-0.173638
qPro-15-2	5.03749	0.207637	-0.231456	-0.231456	0.0781033	-0.231456	-0.231456	0.0781033	0.0781033	0.0781033	-0.231456	0.0781033	0.0781033
qPro-15-3	14.217	0.118514	0.283079	0.283079	-0.356759	-0.639838	0.283079	0.283079	0.283079	-0.639838	0.283079	0.283079	0.283079
qPro-15-4	15.1085	0.211386	-0.154464	-0.154464	-0.154464	0.617261	-0.154464	0.617261	0.617261	0.617261	-0.154464	-0.154464	-0.154464
qPro-15-5	51.5309	4.17179	-0.447662	0.386251	0.386251	0.386251	0.386251	0.386251	0.386251	0.386251	0.386251	0.386251	0.386251
qPro-15-6	7.44061	0.454771	0.254296	0.254296	0.254296	0.275559	0.275559	0.275559	0.254296	0.254296	0.254296	0.275559	0.254296
qPro-16-7	9.72854	0.283051	0.493278	0.493278	0.493278	0.493278	0.493278	0.493278	0.493278	0.493278	0.493278	0.493278	0.493278
qPro-16-8	5.53099	0.164901	0.17118	0.17118	0.0598652	0.0598652	0.0598652	0.0598652	0.0598652	0.0598652	0.0598652	0.0598652	0.0598652
qPro-16-9	3.96212	0.104566	-0.205549	0.0680038	0.0680038	0.0680038	-0.205549	-0.205549	0.0680038	0.0680038	0.0680038	0.0680038	0.0680038
qPro-17-3	4.92398	0.694029	-0.365408	-0.365408	-0.365408	-0.428836	0.264557	-0.365408	-0.139	-0.139	-0.265889	-0.265889	-0.365408
qPro-17-4	2.77672	0.128532	-0.0798536	0.07422	0.07422	0.282502	0.282502	0.07422	0.07422	0.07422	0.282502	0.07422	0.07422
qPro-19-1	10.6357	0.340083	-0.0602534	0.130473	-0.0107086	-1.46302	0.9126	-0.0107086	0.130982	0.130982	0.130473	-0.0107086	0.130473
qPro-19-3	3.30003	1.99639	-0.0963905	-0.165197	0.0900046	-0.165197	-0.165197	0.0900046	-0.165197	0.0900046	-0.165197	0.0900046	0.0900046
qPro-19-4	7.91158	0.224572	-0.130176	0.241294	0.241294	-0.130176	0.241294	-0.130176	0.241294	0.241294	0.241294	0.241294	0.241294
qPro-19-5	9.97645	0.351187	0.0396064	-0.481912	-0.481912	0.0396064	0.0396064	-0.481912	0.0396064	0.0396064	-0.12527	-0.12527	-0.12527
qPro-19-6	10.3454	0.187105	0.201911	0.201911	0.201911	0.495439	0.201911	0.495439	0.201911	0.201911	0.495439	0.201911	0.201911
qPro-20-1	19.7499	1.44251	0.0695017	0.395973	0.395973	0.0695017	0.395973	0.395973	0.395973	0.395973	0.0695017	0.395973	0.395973
qPro-20-2	2.88901	0.172649	-0.266919	-0.266919	-0.266919	-0.266919	-0.124109	-0.266919	-0.266919	-0.266919	-0.124109	-0.124109	-0.266919
qPro-20-3	6.16486	0.246741	0.0916719	0.377641	0.377641	0.0916719	0.0916719	0.285969	0.285969	0.0916719	0.285969	0.285969	0.285969
qPro-20-4	52.1667	13.4899	-0.521306	0.316162	0.316162	0.316162	0.316162	0.316162	0.316162	0.316162	0.316162	0.316162	0.316162
qPro-20-5	6.18271	0.166641	-0.287571	0.146645	-0.140926	0.146645	0.146645	0.146645	-0.287571	0.146645	0.146645	0.146645	-0.287571
qPro-20-6	16.5004	0.483251	-0.445633	0.15232	0.15232	0.15232	-0.445633	0.15232	-0.445633	-0.445633	0.15232	-0.445633	0.15232
qPro-20-7	4.62007	0.106496	-0.0633051	-0.0633051	-0.215517	-0.215517	-0.215517	-0.215517	-0.215517	-0.0633051	-0.0633051	-0.215517	-0.0633051

## Sheet: Oil
Table S4 The allelic effect matrix of QTLs for oil content of 11 parents in the NAM population
QTL	-Log10P	PVE (%)	NC-Raleigh	PI378684B	PI378690	PI378696B	PI407020	PI407228	PI424007	PI424045	PI424083A	PI549032	PI562551
qOil-1-2	15.3289	0.414032	-0.338087	-0.338087	-0.338087	-0.338087	-0.338087	0.305118	-0.338087	-0.338087	-0.338087	-0.338087	-0.338087
qOil-2-3	3.11604	0.108389	0.122969	0.061977	0.184946	0.061977	0.122969	0.061977	0.061977	0.184946	0.122969	0.061977	0.122969
qOil-2-4	8.49776	0.130655	-0.0536489	-0.151045	-0.0536489	-0.0536489	-0.0536489	-0.0536489	-0.151045	-0.0536489	-0.0536489	-0.151045	-0.151045
qOil-2-5	22.3332	1.44044	0.0394623	-0.220614	-0.220614	-0.260076	-0.260076	-0.260076	-0.260076	-0.260076	0.0394623	0.0394623	-0.260076
qOil-2-9	3.16607	0.0782705	-0.0433612	0.00734261	-0.0433612	0.00734261	0.00734261	0.00734261	-0.0433612	0.0846504	0.00734261	0.00734261	0.00734261
qOil-2-10	17.5815	0.866439	0.1654	-0.080787	-0.080787	0.1654	-0.080787	-0.080787	-0.080787	-0.080787	-0.080787	-0.080787	-0.080787
qOil-4-1	4.08949	0.0732994	-0.138303	0.00651142	0.00651142	-0.138303	0.00651142	0.00651142	0.00651142	0.00651142	0.00651142	0.00651142	0.00651142
qOil-4-2	2.66423	0.0697759	0.112139	0.0237345	0.0237345	0.0237345	0.0237345	0.0237345	0.0237345	0.0237345	0.0237345	0.112139	0.0237345
qOil-4-3	9.59763	0.922098	0.161124	-0.0649959	-0.0649959	-0.0649959	-0.0649959	-0.0649959	-0.0649959	-0.0649959	-0.0649959	-0.0649959	-0.0649959
qOil-4-4	11.7526	0.294075	0.143247	-0.0428129	0.143247	0.143247	-0.0428129	-0.0428129	-0.0428129	-0.0428129	-0.0428129	-0.0428129	-0.0428129
qOil-4-5	3.63709	0.0522468	-0.0332361	0.0741724	0.0741724	0.0741724	-0.0332361	0.0741724	-0.0332361	-0.0332361	0.0741724	0.0741724	-0.0332361
qOil-5-4	2.08541	0.188189	-0.0693252	-0.00258145	-0.00258145	-0.00258145	-0.00258145	-0.00258145	-0.00258145	-0.00258145	-0.00258145	-0.00258145	-0.00258145
qOil-5-5	13.1358	0.204895	0.0684993	0.0684993	-0.0660304	0.0544009	0.0684993	0.0684993	0.0544009	0.0684993	0.0544009	-0.0660304	-0.0660304
qOil-5-6	2.30426	0.0676513	-0.0459363	-0.0459363	-0.0459363	0.0726024	0.0726024	-0.0459363	-0.0459363	0.0726024	-0.0459363	0.0726024	0.0726024
qOil-5-7	5.49832	0.18155	0.0282518	-0.12705	-0.12705	0.0282518	0.0282518	-0.12705	-0.12705	-0.12705	0.0282518	-0.12705	0.0282518
qOil-5-8	31.1154	3.03359	0.210573	-0.149763	-0.149763	0.06081	-0.149763	-0.149763	-0.149763	-0.149763	-0.149763	-0.149763	-0.149763
qOil-6-1	5.8332	0.0765454	0.051817	-0.0595406	-0.0595406	-0.0595406	-0.0595406	-0.0595406	0.051817	0.051817	0.051817	0.051817	0.051817
qOil-6-2	15.0773	0.50736	-0.099167	-0.371685	-0.371685	-0.0463663	-0.371685	-0.371685	-0.371685	-0.371685	-0.371685	-0.371685	-0.371685
qOil-6-3	5.00208	0.175933	-0.000799369	0.130782	-0.000799369	0.130782	0.130782	0.130782	0.130782	0.130782	0.130782	-0.000799369	0.130782
qOil-6-4	22.2098	2.0868	0.131988	-0.125456	0.006532	-0.125456	-0.125456	-0.125456	-0.125456	-0.125456	-0.125456	-0.125456	-0.125456
qOil-6-5	3.58516	0.0488101	-0.0144601	0.0363569	0.0363569	0.0363569	0.0363569	-0.0144601	0.0363569	0.0363569	0.0363569	0.0363569	0.0363569
qOil-8-3	12.7462	0.203219	0.123013	-0.0241525	0.123013	-0.0241525	0.123013	-0.0241525	-0.0241525	0.123013	-0.0241525	-0.0241525	-0.0241525
qOil-8-4	32.7972	1.06008	-0.152069	0.204615	0.0844021	0.0023141	0.0023141	-0.460428	0.0023141	-0.460428	0.204615	-0.460428	-0.000731765
qOil-8-5	27.5995	1.23019	0.219649	-0.0473037	-0.0473037	0.480866	-0.0473037	-0.0473037	-0.0473037	0.480866	0.219649	0.480866	0.219649
qOil-9-1	8.40711	0.391651	0.0424963	-0.0933153	-0.0933153	-0.0933153	-0.0933153	-0.0933153	-0.0933153	-0.0933153	-0.050819	-0.0933153	-0.0933153
qOil-9-2	12.8452	0.204914	0.00600218	-0.220631	0.00600218	0.00600218	0.00600218	0.00600218	-0.220631	0.00600218	-0.220631	-0.220631	0.00600218
qOil-10-3	6.23575	0.290986	0.0896338	0.107278	0.0896338	0.0896338	0.107278	0.107278	0.0896338	0.107278	0.107278	0.107278	0.107278
qOil-10-4	8.57265	0.207012	-0.0345223	0.0984058	0.0984058	-0.0345223	-0.179412	0.0984058	0.0984058	-0.179412	0.0296983	0.0984058	0.0296983
qOil-10-5	16.524	0.235559	0.0638974	0.0638974	0.1996	-0.365371	-0.365371	0.1996	0.0638974	0.1996	0.1996	0.0638974	-0.365371
qOil-10-6	6.88029	0.141309	-0.177647	0.0282338	0.0282338	0.0282338	-0.177647	-0.177647	-0.177647	0.0282338	0.0282338	0.0282338	0.0282338
qOil-10-7	13.3967	0.187458	0.324724	0.324724	0.12772	0.12772	0.324724	0.324724	0.324724	0.324724	0.12772	0.12772	0.324724
qOil-10-8	4.60694	0.56346	-0.0332174	0.00659057	0.00659057	0.177984	0.16069	-0.147922	0.00659057	0.00659057	0.00659057	0.319688	0.00659057
qOil-12-1	18.7586	0.518712	0.0726398	0.0467834	0.58241	0.0726398	0.326351	-0.29478	0.0467834	0.0467834	0.0467834	-0.29478	-0.180271
qOil-12-2	8.32453	0.15386	-0.227145	-0.227145	-0.227145	-0.227145	-0.227145	-0.0293087	-0.227145	-0.0293087	-0.227145	-0.0293087	-0.0293087
qOil-12-3	11.6203	0.490796	0.175892	0.113532	0.175892	0.113532	0.113532	-0.095213	0.113532	0.113532	0.113532	-0.095213	-0.095213
qOil-12-4	3.38844	0.256406	-0.212599	-0.212599	-0.250266	-0.250266	-0.212599	-0.3108	-0.212599	-0.3108	-0.212599	-0.114096	-0.3108
qOil-13-5	3.98494	0.250481	-0.0323708	-0.109303	-0.109303	-0.109303	-0.109303	-0.109303	-0.109303	-0.109303	-0.109303	-0.109303	-0.109303
qOil-13-6	15.1456	0.36149	0.12545	-0.269386	-0.269386	-0.269386	-0.269386	-0.269386	0.12545	-0.269386	-0.269386	0.12545	-0.269386
qOil-13-7	11.3271	0.272796	0.0213231	0.265517	0.265517	0.265517	0.0213231	0.265517	0.0213231	0.265517	0.265517	0.265517	0.265517
qOil-14-1	3.35993	0.135669	0.0683391	0.0586988	0.0586988	0.0683391	0.0683391	0.0586988	0.0586988	0.0586988	0.0683391	0.0586988	0.0586988
qOil-14-2	4.25387	0.102346	0.00405039	0.00405039	-0.116118	-0.116118	-0.116118	-0.116118	0.00405039	-0.116118	0.00405039	-0.116118	-0.116118
qOil-14-3	5.39046	0.122035	-0.184124	-0.184124	-0.176468	-0.176468	-0.184124	-0.184124	-0.184124	-0.184124	-0.184124	-0.176468	-0.184124
qOil-15-1	13.2929	0.352328	0.0389659	-0.129591	-0.129591	0.105441	-0.129591	-0.129591	-0.129591	0.105441	-0.129591	-0.129591	-0.129591
qOil-15-2	40.2129	3.20082	0.218821	-0.127847	-0.127847	-0.333916	-0.333916	-0.333916	0.46154	-0.333916	0.46154	-0.333916	-0.127847
qOil-15-3	8.51374	0.35039	0.0697644	0.0697644	-0.215639	0.0697644	0.0697644	-0.215639	-0.215639	-0.215639	-0.215639	0.0697644	-0.215639
qOil-15-4	15.4277	5.44471	0.0231081	-0.191682	-0.191682	-0.191682	-0.191682	-0.191682	0.0231081	0.0231081	-0.191682	-0.191682	-0.191682
qOil-15-5	8.07808	0.156151	0.0761645	0.0761645	0.159993	0.159993	0.159993	0.0761645	0.0761645	0.159993	0.0761645	0.0761645	0.159993
qOil-15-6	8.1021	0.680687	-0.0268809	-0.0268809	-0.303595	-0.0268809	-0.276714	-0.276714	-0.0268809	-0.276714	-0.0268809	-0.0268809	-0.0268809
qOil-15-7	13.1555	0.188199	0.144801	-0.115521	0.144801	-0.115521	0.144801	-0.115521	0.144801	-0.115521	0.144801	-0.115521	-0.115521
qOil-15-8	12.513	0.514507	-0.014356	0.111925	-0.265961	0.111925	-0.265961	-0.265961	0.111925	0.282891	0.111925	0.111925	0.111925
qOil-15-11	9.11268	0.200615	-0.142933	-0.142933	-0.261573	-0.11864	-0.142933	-0.11864	-0.11864	-0.11864	-0.142933	-0.11864	-0.11864
qOil-16-2	3.76145	0.308339	-0.128146	-0.128146	-0.128146	-0.128146	-0.128146	-0.128146	0.0505076	-0.128146	-0.128146	0.0505076	0.0505076
qOil-16-3	5.6192	0.168591	-0.000754834	0.0269465	-0.000754834	-0.000754834	-0.000754834	0.0269465	0.0269465	-0.000754834	-0.000754834	0.26507	-0.000754834
qOil-16-4	10.554	0.20901	0.00501124	0.00501124	-0.0409321	-0.121351	-0.0409321	0.210417	-0.0409321	0.210417	0.210417	-0.0409321	-0.0409321
qOil-16-5	4.96976	0.0765064	-0.101174	-0.101174	-0.0831814	-0.0831814	-0.101174	-0.0922476	-0.0922476	-0.0831814	-0.0831814	-0.0831814	-0.0922476
qOil-16-6	5.55324	0.0585227	0.103309	0.0706016	0.173911	0.0706016	0.0706016	0.0706016	0.103309	0.103309	0.0706016	0.0706016	0.103309
qOil-16-7	5.7288	0.288423	-0.070022	-0.070022	-0.103812	-0.070022	-0.070022	-0.103812	-0.103812	-0.103812	-0.103812	-0.103812	-0.103812
qOil-16-8	4.56819	0.113495	0.172615	0.172615	0.172615	0.0189419	0.172615	0.172615	0.172615	0.0189419	0.172615	0.0189419	0.172615
qOil-17-1	14.7195	0.493904	0.170865	0.170865	0.170865	0.170865	-0.0729728	-0.0729728	-0.0729728	-0.0729728	-0.0729728	-0.0729728	0.170865
qOil-17-2	4.97988	0.165875	0.0743468	0.0243177	0.0243177	0.0243177	0.0243177	0.0743468	0.0243177	0.0243177	0.0243177	0.0243177	0.0243177
qOil-17-3	15.8757	0.54872	0.200831	0.0995131	0.280553	0.200831	0.280553	0.0995131	0.280553	0.280553	0.280553	0.0995131	0.280553
qOil-18-4	6.16557	0.254517	0.0236632	0.180099	-0.00885941	-0.00885941	-0.00885941	0.0236632	0.180099	-0.00885941	0.180099	0.0236632	-0.00885941
qOil-19-1	6.28525	0.426994	0.0629308	-0.116324	-0.116324	0.0629308	-0.116324	0.0629308	-0.116324	-0.116324	-0.116324	-0.116324	0.0629308
qOil-19-2	4.80259	0.220211	0.0083785	0.0331042	0.0331042	0.0083785	0.199172	0.0331042	0.0083785	0.0331042	0.0331042	0.0331042	0.0083785
qOil-19-5	5.96253	0.101138	-0.0888864	-0.175988	-0.175988	-0.0888864	-0.0888864	-0.175988	-0.0888864	-0.175988	-0.175988	-0.0888864	-0.0888864
qOil-19-6	8.79246	0.360851	-0.17844	-0.0169455	-0.0169455	-0.17844	-0.0169455	-0.0169455	-0.0169455	-0.0169455	-0.0169455	-0.17844	-0.0169455
qOil-19-7	8.72395	0.450172	0.123264	0.229074	0.229074	0.0473617	0.0473617	0.229074	0.0473617	0.0473617	0.0473617	0.123264	0.0473617
qOil-20-1	21.7142	1.83243	-0.0268772	-0.288694	-0.288694	-0.288694	-0.288694	-0.0268772	-0.288694	-0.288694	-0.288694	-0.288694	0.179831
qOil-20-2	5.03642	0.0525251	0.120511	0.137254	0.137254	0.120511	0.137254	0.137254	0.137254	0.137254	0.120511	0.137254	0.137254
qOil-20-4	25.774	0.660551	0.212986	-0.181547	0.212986	-0.181547	-0.181547	0.212986	-0.181547	-0.181547	-0.181547	-0.181547	0.212986
qOil-20-5	43.4884	11.71	0.295225	-0.242142	-0.242142	-0.242142	0.295225	-0.242142	0.295225	0.295225	-0.242142	0.295225	-0.242142
qOil-20-6	3.84275	0.118789	0.0398891	0.135171	0.135171	-0.0687478	-0.0687478	-0.0687478	-0.0687478	0.135171	0.135171	0.135171	0.0398891

## Sheet: Pro+Oil
Table S4 The allelic effect matrix of QTLs for total protein and oil content of 11 parents in the NAM population
QTL	-Log10P	PVE (%)	NC-Raleigh	PI378684B	PI378690	PI378696B	PI407020	PI407228	PI424007	PI424045	PI424083A	PI549032	PI562551
qPro_Oil-1-1	9.15672	0.581247	0.152569	-0.0484637	-0.0484637	-0.0484637	0.250535	0.152569	0.250535	0.152569	-0.0484637	0.152569	-0.167603
qPro_Oil-2-1	4.61965	0.294004	-0.0137892	0.130317	-0.0137892	-0.0137892	0.130317	0.130317	-0.0137892	0.130317	0.130317	0.130317	0.130317
qPro_Oil-2-5	2.49392	0.404264	0.0747348	0.0747348	0.0168192	0.0747348	0.0168192	0.0747348	0.0168192	0.0168192	0.0747348	0.0747348	0.0168192
qPro_Oil-2-6	3.53673	0.131401	0.0624251	0.0624251	-0.102331	0.0624251	-0.102331	0.0624251	0.0624251	-0.102331	-0.102331	-0.102331	-0.102331
qPro_Oil-5-3	5.2513	0.0905663	0.0886619	-0.0882707	-0.0882707	-0.0882707	-0.0882707	-0.0882707	-0.0882707	-0.0882707	-0.0882707	-0.0882707	-0.0882707
qPro_Oil-5-4	7.88868	0.125625	0.0372504	0.11833	0.0372504	0.11833	0.11833	0.11833	0.11833	0.11833	0.11833	0.11833	0.11833
qPro_Oil-5-5	8.57309	0.167515	-0.248338	0.212661	-0.248338	-0.0724258	-0.0724258	-0.248338	-0.248338	-0.248338	-0.0724258	-0.248338	-0.0724258
qPro_Oil-5-6	11.1971	0.329677	0.125902	-0.157269	0.125902	0.125902	-0.157269	0.125902	-0.157269	-0.157269	0.125902	0.125902	-0.157269
qPro_Oil-6-4	3.75116	0.147225	-0.0729696	0.106103	0.106103	0.106103	0.106103	-0.0729696	-0.0729696	0.106103	0.106103	-0.0729696	-0.0729696
qPro_Oil-6-5	6.32774	0.244793	0.0160893	0.0160893	0.181619	0.0160893	0.181619	0.181619	0.0160893	0.0160893	0.181619	0.0160893	0.181619
qPro_Oil-8-1	7.39457	0.196386	-0.173072	0.100441	0.100441	0.100441	-0.173072	0.100441	0.100441	0.100441	0.100441	0.100441	0.100441
qPro_Oil-8-2	3.7037	0.20075	0.188961	0.188961	0.188961	0.188961	0.188961	0.188961	-0.00754565	-0.00754565	-0.00754565	0.188961	-0.00754565
qPro_Oil-8-3	13.8543	0.505711	0.276568	0.276568	0.120422	-0.156146	0.276568	0.276568	0.276568	0.276568	-0.156146	-0.156146	0.276568
qPro_Oil-8-4	64.8773	5.54634	0.358083	-0.142099	-0.404002	-0.142099	-0.811757	-0.404002	-0.411551	-0.404002	-0.142099	-0.411551	-0.411551
qPro_Oil-8-5	16.4875	0.307755	-0.0928582	0.278171	-0.0928582	0.185313	0.278171	0.278171	-0.0928582	0.185313	0.278171	0.278171	0.278171
qPro_Oil-8-6	9.13418	0.215498	-0.133454	-0.167906	-0.133454	-0.133454	-0.133454	-0.167906	-0.167906	-0.167906	-0.133454	-0.133454	-0.167906
qPro_Oil-11-2	8.53545	0.804347	0.185253	0.185253	0.185253	0.185253	-0.161924	0.185253	0.185253	0.185253	0.185253	0.185253	-0.161924
qPro_Oil-11-3	7.51816	0.449252	0.176493	0.176493	0.103786	0.176493	0.176493	0.103786	0.176493	0.103786	0.176493	0.103786	0.103786
qPro_Oil-11-4	14.2449	0.34102	0.205572	0.021343	0.021343	0.021343	0.021343	0.158697	0.158697	0.021343	0.158697	0.021343	0.158697
qPro_Oil-11-5	17.1539	0.63154	-0.218679	0.106456	-0.218679	-0.218679	0.106456	0.106456	0.106456	0.106456	0.106456	0.106456	0.106456
qPro_Oil-12-2	27.002	1.1633	0.294108	-0.0778029	0.216305	-0.0778029	-0.0778029	-0.0778029	-0.0778029	-0.0778029	-0.0778029	-0.0778029	-0.0778029
qPro_Oil-12-3	2.52165	0.0844841	0.071658	0.071658	0.071658	-0.131424	0.071658	0.071658	0.071658	0.071658	0.071658	0.071658	0.071658
qPro_Oil-12-4	6.20782	2.26684	0.0660693	-0.198414	-0.198414	-0.198414	0.0660693	-0.198414	-0.198414	-0.198414	-0.198414	-0.198414	-0.198414
qPro_Oil-12-5	6.04172	0.259346	-0.00387769	-0.00387769	-0.00387769	0.186093	0.186093	0.186093	0.186093	0.186093	0.186093	0.186093	0.186093
qPro_Oil-12-6	5.52054	0.193684	0.186969	0.134802	-0.476608	0.133528	0.134802	0.134802	0.134802	0.133528	0.186969	0.134802	0.134802
qPro_Oil-12-7	3.45966	0.134378	-0.117037	-0.117037	0.0673025	0.0673025	0.0673025	0.0673025	-0.117037	0.0673025	0.0673025	0.0673025	0.0673025
qPro_Oil-12-11	3.15898	0.149178	-0.122292	-0.0292118	-0.0292118	-0.0292118	-0.0292118	-0.0292118	-0.0292118	-0.122292	-0.122292	-0.122292	-0.122292
qPro_Oil-12-12	6.52907	0.185448	-0.0358067	-0.141471	-0.141471	-0.141471	-0.141471	-0.141471	-0.141471	-0.141471	-0.141471	-0.141471	-0.0358067
qPro_Oil-12-13	5.10696	0.277849	0.0962227	0.0390747	0.0962227	0.0390747	0.0390747	0.0390747	0.0390747	0.0390747	0.0390747	0.0390747	0.0390747
qPro_Oil-13-1	5.28656	0.3165	-0.171074	-0.171074	0.0789005	-0.171074	-0.171074	0.0789005	0.266111	0.0789005	0.266111	0.0789005	0.266111
qPro_Oil-13-2	6.72992	0.421406	-0.0106598	0.165846	0.165846	-0.1405	0.165846	-0.1405	-0.0106598	-0.1405	-0.1405	-0.0106598	-0.1405
qPro_Oil-13-3	12.8061	0.987152	0.149212	0.149212	-0.176273	-0.176273	0.149212	-0.176273	-0.176273	-0.176273	-0.176273	-0.280393	-0.176273
qPro_Oil-13-6	2.0275	0.135634	-0.0883177	-0.00686441	-0.00686441	-0.00686441	-0.00686441	-0.00686441	-0.00686441	-0.00686441	-0.00686441	-0.00686441	-0.00686441
qPro_Oil-13-7	10.3905	3.15463	0.00135997	0.220201	0.220201	0.220201	0.220201	0.220201	0.220201	0.220201	0.220201	0.220201	0.220201
qPro_Oil-13-8	9.36703	0.320617	-0.092371	-0.092371	-0.092371	-0.092371	0.189667	-0.092371	0.189667	0.189667	0.189667	0.189667	-0.092371
qPro_Oil-13-9	6.29627	0.906012	-0.177415	-0.0421479	-0.177415	-0.177415	-0.0421479	-0.0421479	-0.177415	-0.0421479	-0.177415	-0.177415	-0.0421479
qPro_Oil-17-1	10.5645	0.172373	-0.0590394	0.161896	-0.0590394	0.161896	0.161896	0.161896	0.161896	-0.0590394	0.161896	0.161896	-0.0590394
qPro_Oil-17-2	5.47563	0.135744	0.191006	0.00801977	0.00801977	0.199026	0.00801977	0.00801977	0.00801977	0.00801977	0.00801977	0.00801977	0.00801977
qPro_Oil-17-3	7.35203	1.69932	0.0602304	-0.223713	-0.160995	0.0602304	0.0602304	-0.160995	-0.160995	-0.160995	-0.223713	-0.160995	-0.160995
qPro_Oil-17-4	2.12263	0.0706224	-0.0981343	0.0406176	-0.0981343	0.0406176	0.0406176	0.0406176	-0.0981343	-0.0981343	-0.0981343	-0.0981343	-0.0981343
qPro_Oil-17-5	6.82293	0.652338	-0.163892	-0.163892	0.0462429	0.0462429	0.0462429	0.0462429	0.0462429	-0.163892	0.0462429	-0.163892	-0.163892
qPro_Oil-18-1	3.53685	0.270828	-0.0859779	-0.0505351	0.0454236	-0.0505351	-0.0505351	0.0454236	0.0454236	-0.0505351	0.0454236	0.0454236	0.0454236
qPro_Oil-18-7	11.0215	0.487974	0.0404474	0.0404474	-0.240589	-0.240589	-0.240589	0.0404474	0.0404474	-0.240589	-0.240589	0.0404474	-0.240589
qPro_Oil-18-8	6.07844	0.169386	-0.10831	-0.10831	0.0889772	-0.10831	0.0889772	0.0889772	0.0889772	0.0889772	0.0889772	-0.10831	0.0889772
qPro_Oil-18-9	3.84711	0.0343697	0.0811155	0.0811155	0.0811155	0.307796	0.0811155	0.0811155	0.0811155	0.0811155	0.0811155	0.0811155	0.0811155
qPro_Oil-19-6	16.2649	1.44055	-0.0593512	0.103264	-0.0593512	-0.0593512	-0.0593512	0.103264	0.103264	0.564222	0.103264	0.103264	0.103264
qPro_Oil-19-7	15.2582	0.411566	-0.267814	-0.267814	-0.0623724	-0.267814	-0.0623724	-0.267814	-0.330186	-0.0623724	-0.0623724	-0.267814	-0.0623724
qPro_Oil-20-1	3.21532	0.168693	-0.186592	-0.186592	-0.186592	-0.186592	-0.15515	-0.186592	-0.186592	-0.186592	-0.15515	-0.15515	-0.186592
qPro_Oil-20-2	17.6571	0.530177	0.265707	-0.281431	0.265707	0.265707	0.265707	0.265707	0.265707	0.265707	-0.281431	-0.281431	-0.281431
qPro_Oil-20-3	14.8357	0.351879	-0.230991	0.223353	0.223353	-0.230991	-0.230991	0.223353	0.223353	0.223353	0.223353	0.223353	0.223353
qPro_Oil-20-4	35.8265	7.23831	-0.333352	0.208589	0.208589	0.208589	0.208589	0.208589	0.208589	0.208589	0.208589	0.208589	0.208589

## Sheet: Met
Table S4 The allelic effect matrix of QTLs for methionine content of 11 parents in the NAM population
QTL	-Log10P	PVE (%)	NC-Raleigh	PI378684B	PI378690	PI378696B	PI407020	PI407228	PI424007	PI424045	PI424083A	PI549032	PI562551
qMet-2-6	3.70059	0.113987	-0.0017724	-0.0017724	-0.00352146	-0.0017724	-0.00352146	-0.0017724	-0.00529386	-0.00352146	-0.0017724	-0.00352146	-0.0017724
qMet-4-2	3.84469	0.141292	0.00359572	0.00359572	0.00359572	0.00359572	0.00359572	-0.00162495	0.00359572	-0.00162495	-0.00162495	0.00359572	0.00359572
qMet-4-3	4.8431	0.201537	5.64664e-05	5.64664e-05	0.00381135	0.00381135	0.00375488	5.64664e-05	0.00375488	0.00375488	5.64664e-05	5.64664e-05	5.64664e-05
qMet-5-1	3.73724	0.111907	-0.00122498	-0.00135249	-0.00122498	-0.00122498	-0.00135249	-0.00135249	-0.00135249	-0.00135249	-0.00135249	-0.00135249	-0.00135249
qMet-5-2	2.96808	0.260141	-0.00189887	-0.00189887	0.000588147	0.000784022	-0.00404834	-0.00322595	-0.00322595	0.000588147	0.000588147	0.000588147	-0.00322595
qMet-5-3	3.06887	0.0988011	0.00211286	0.00211286	0.000880825	0.00211286	0.000880825	0.000880825	0.000880825	0.000880825	0.000880825	0.00211286	0.000880825
qMet-6-2	4.09947	0.0194397	0.00224738	0.00224738	0.00251389	0.00224738	0.00224738	0.00251389	0.00224738	0.00224738	0.00224738	0.00224738	0.00251389
qMet-6-4	4.11307	0.113838	-0.00198632	0.00122726	-0.00198632	0.00122726	0.00122726	-0.00198632	-0.00198632	0.00122726	0.00122726	-0.00198632	0.00122726
qMet-6-5	2.07141	0.0886242	0.00303522	0.00303522	0.00303522	0.00303522	0.00303522	0.00303522	0.00303522	0.00303522	0.00303522	0.00303522	0.00232568
qMet-7-1	2.06545	0.0720515	6.60303e-05	-0.00202732	6.60303e-05	6.60303e-05	-0.00202732	-0.00202732	-0.00202732	-0.00202732	-0.00202732	6.60303e-05	6.60303e-05
qMet-8-1	4.70938	24.8879	-0.00233376	0.000478388	0.0019319	0.000478388	-0.00291702	0.0019319	-0.000718629	0.0019319	0.000478388	-0.000718629	-0.000718629
qMet-8-2	19.1828	0.858947	0.0124941	-0.00340601	-0.00617271	-0.00340601	-0.00617271	-0.00340601	-0.00617271	-0.00340601	-0.00340601	-0.00340601	-0.0153431
qMet-8-3	5.47849	0.381303	0.00801838	-0.00662558	-0.00662558	-0.00662558	-0.00662558	-0.00662558	-0.00662558	-0.00662558	-0.00662558	-0.00662558	0.00801838
qMet-10-1	2.7095	0.111028	0.00481294	0.00773454	0.0125475	0.00481294	0.00481294	0.00481294	0.00481294	0.00481294	0.00481294	0.00481294	0.00481294
qMet-10-2	13.1479	0.432833	0.00305821	-0.00384548	-0.00384548	-0.00384548	-0.00384548	0.00305821	0.00305821	-0.00384548	0.00305821	0.00305821	-0.00384548
qMet-10-3	2.3594	0.0896185	-0.00210403	-0.00210403	0.000595961	-0.00210403	0.000595961	-0.00210403	0.000595961	-0.00210403	0.000595961	-0.00210403	0.000595961
qMet-11-1	3.84626	0.354042	0.00144053	0.00144053	0.00144053	0.00144053	-0.00266739	0.00144053	0.00144053	0.00144053	0.00144053	0.00144053	-0.00266739
qMet-11-2	3.0927	0.107718	0.00150802	-0.00221078	-0.00221078	0.00150802	-0.00221078	-0.00221078	0.00150802	0.00150802	-0.00221078	0.00150802	-0.00221078
qMet-13-3	16.8753	0.77848	-0.00214716	-0.00214716	-0.00474913	-0.00214716	0.00450969	0.00438893	-0.0035255	0.00438893	-0.00474913	0.00438893	-0.0012717
qMet-14-2	6.64148	0.449693	0.000512304	-0.000930547	-0.000930547	-0.000930547	0.00511764	0.00511764	0.00511764	0.00511764	-0.000930547	-0.000930547	-0.000930547
qMet-15-1	6.95521	0.282019	0.00140182	0.00140182	0.00140182	0.00385669	0.00140182	0.00385669	0.00385669	0.00385669	0.00140182	0.00140182	0.00140182
qMet-15-2	13.7967	1.09319	-0.00401783	0.00217705	0.00217705	-0.00401783	0.00217705	0.00217705	0.00217705	0.00217705	0.00217705	0.00217705	0.00217705
qMet-15-4	3.38609	0.132881	-0.00493406	-0.00493406	-0.0070625	-0.00493406	-0.00493406	-0.00493406	-0.00493406	-0.00493406	-0.00493406	-0.00493406	-0.00493406
qMet-15-5	4.82789	0.188124	-0.00427755	0.000574164	-0.00427755	-0.00427755	0.000574164	-0.00427755	0.000574164	-0.00427755	-0.00427755	-0.00427755	-0.00427755
qMet-15-6	3.30461	0.726047	-0.00165528	-0.00262711	-0.00262711	-0.00262711	0.00120164	0.00120164	0.00120164	0.00120164	-0.00262711	0.00120164	0.00120164
qMet-16-7	3.20321	0.0863667	0.00136936	0.0028894	0.00425876	0.0028894	0.00136936	0.0028894	0.00136936	0.00136936	0.00136936	0.00136936	0.00136936
qMet-19-3	5.12638	0.174523	-0.00407261	0.00387491	0.00387491	-0.00407261	-0.00407261	0.00387491	-0.00407261	0.00387491	0.00387491	-0.00407261	0.00387491
qMet-19-4	3.95784	0.0884605	0.00276058	-0.00202469	-0.00202469	0.00276058	0.00276058	-0.00202469	-0.00202469	-0.00202469	0.00276058	0.00276058	-0.00202469
qMet-19-5	4.60409	0.168681	-0.00135235	-0.00446296	0.00264553	-0.00446296	-0.00446296	0.00264553	-0.00135235	-0.00446296	-0.00446296	-0.00446296	-0.00446296
qMet-19-6	27.7696	4.08109	0.00574301	-0.00376009	-0.00376009	-0.00376009	-0.00376009	-0.00376009	-0.00376009	-0.00376009	-0.00376009	0.00574301	-0.00376009
qMet-19-7	3.16921	0.329422	6.12786e-05	6.12786e-05	-0.00311315	6.12786e-05	6.12786e-05	-0.00317443	6.12786e-05	6.12786e-05	-0.00311315	-0.00317443	-0.00317443
qMet-20-1	5.18711	0.167834	0.000384527	0.00267727	0.00267727	0.000384527	0.00267727	0.00267727	0.00267727	0.00267727	0.00267727	0.00267727	0.00267727
qMet-20-2	44.5406	7.49771	-0.00962294	0.00512117	0.00512117	0.00512117	0.00512117	0.00512117	0.00512117	0.00512117	0.00512117	0.00512117	0.00512117
qMet-20-3	6.59057	0.256288	-0.000426815	-0.00296803	-0.00296803	-0.00296803	-0.00296803	-0.00296803	-0.00296803	-0.000426815	-0.00296803	-0.00296803	-0.00296803

## Sheet: Cys
Table S4 The allelic effect matrix of QTLs for cysteine content of 11 parents in the NAM population
QTL	-Log10P	PVE (%)	NC-Raleigh	PI378684B	PI378690	PI378696B	PI407020	PI407228	PI424007	PI424045	PI424083A	PI549032	PI562551
qCys-2-1	2.59806	0.128894	-0.000543109	-0.00354025	-0.00354025	-0.000543109	-0.000543109	-0.00354025	-0.00354025	-0.00354025	-0.00354025	-0.000543109	-0.00354025
qCys-2-2	2.94483	0.0548978	-0.00155799	0.0018083	0.0018083	-0.00155799	-0.00155799	0.0018083	0.0018083	0.0018083	0.0018083	0.0018083	0.0018083
qCys-2-4	3.19323	0.522146	-0.00223525	-0.00223525	0.00169965	-0.00223525	-0.00223525	0.00169965	0.00169965	-0.00223525	-0.00223525	0.00169965	0.00169965
qCys-5-3	5.40827	0.377914	-0.00500646	0.00255576	-0.00500646	-0.00500646	-0.00500646	0.00255576	-0.00500646	-0.00500646	0.00255576	-0.00500646	0.00255576
qCys-5-4	2.48184	0.147542	-0.000949197	0.00241575	0.00241575	-0.000949197	0.00241575	-0.000949197	0.00241575	-0.00424231	-0.000949197	0.00241575	-0.00424231
qCys-6-4	6.11065	0.213873	-0.00303853	0.000653403	0.000653403	0.000653403	0.000653403	0.000653403	0.000653403	0.000653403	0.000653403	0.000653403	0.000653403
qCys-7-1	3.1734	0.187382	-0.00188771	0.00129175	-0.00059596	0.00129175	-0.00059596	0.00129175	0.00129175	0.00129175	-0.00188771	0.00129175	0.00129175
qCys-7-2	2.78429	0.126343	-0.00198526	-0.00198526	-0.001185	-0.001185	-0.001185	-0.00198526	-0.001185	-0.001185	-0.001185	-0.001185	-0.001185
qCys-7-3	4.10276	0.167645	0.00347286	0.000644285	0.000644285	0.000644285	0.000644285	0.00347286	0.000644285	0.00347286	0.00347286	0.000644285	0.00347286
qCys-7-4	2.27594	0.366693	0.00302277	0.00302277	0.00302277	-0.00180722	0.00302277	0.00302277	-0.00180722	0.00302277	0.00302277	0.00302277	0.00302277
qCys-8-1	9.77861	0.356264	0.00919098	-0.0110151	-0.00649526	-0.0110151	-0.00649526	-0.0110151	-0.00649526	-0.0110151	-0.0110151	-0.0110151	-0.00705131
qCys-8-2	6.45641	17.9692	0.0081243	-0.00645011	-0.00613748	-0.00645011	-0.00613748	-0.00613748	-0.00613748	-0.00645011	-0.00613748	-0.00645011	-0.00645011
qCys-8-3	6.47719	0.0537742	-0.00123805	-0.00123805	0.00211577	-0.00123805	-0.00123805	0.00211577	0.00211577	0.00211577	-0.00123805	0.00211577	-0.00123805
qCys-8-4	4.63268	0.456994	-0.00190636	0.0047582	-0.00190636	0.00285184	0.0047582	0.0047582	-0.00190636	0.00285184	0.0047582	0.0047582	0.0047582
qCys-8-5	7.7044	0.196291	-0.00521285	-0.00521285	-0.00521285	-0.00521285	-0.00521285	0.00908453	-0.00521285	-0.0107106	-0.0107106	-0.00521285	-0.00521285
qCys-8-6	4.98229	0.150813	0.00604544	0.00604544	-0.0030953	0.00604544	-0.0030953	-0.0030953	0.00604544	0.00604544	0.00604544	0.00604544	0.00604544
qCys-9-1	3.18603	0.10267	0.00304508	0.00203644	0.00304508	0.00304508	0.00203644	0.00203644	0.00203644	0.00203644	0.00203644	0.00304508	0.00203644
qCys-9-2	9.33086	0.235894	-0.00387117	0.00197249	-0.00387117	0.00197249	0.00197249	0.00197249	0.00197249	0.00197249	0.00197249	0.00197249	0.00197249
qCys-10-1	4.15705	0.127412	0.00313009	-0.00156168	0.00313009	0.00313009	0.00313009	-0.00469177	0.00313009	-0.00469177	0.00313009	0.00313009	-0.00156168
qCys-10-2	5.95775	0.32863	0.0140344	0.0106939	0.0247283	0.0140344	0.0140344	0.0140344	0.0140344	0.0140344	0.0140344	0.0140344	0.0140344
qCys-10-3	5.97279	0.196374	0.00371216	0.00283865	0.00283865	0.000610636	0.00283865	0.00283865	0.00283865	0.000610636	0.000610636	0.000610636	0.000610636
qCys-11-5	3.8745	0.607343	0.00370206	0.000518893	0.000518893	0.000518893	0.000518893	0.000518893	0.000518893	0.00370206	0.00370206	0.000518893	0.00370206
qCys-12-2	7.04494	0.223024	-0.00234701	-0.0035595	-0.0035595	-0.0035595	-0.0035595	-0.0035595	-0.00234701	-0.0035595	-0.0035595	-0.0035595	-0.00234701
qCys-13-3	7.62687	0.751619	-0.00264895	-0.00393268	0.00629206	0.00119502	0.00119502	0.0104743	0.00119502	0.00119502	0.00629206	0.00119502	0.00119502
qCys-13-4	13.8068	1.52225	-0.00593637	-0.00593637	-0.00584753	-0.00593637	0.0110114	-0.00169389	-0.00494875	-0.00169389	-0.00584753	-0.00169389	0.00147809
qCys-15-1	9.16831	0.317638	-0.00489939	-0.00489939	-0.00489939	0.00371281	-0.00489939	0.00371281	0.00371281	0.00371281	-0.00489939	-0.00489939	-0.00489939
qCys-15-2	3.99063	1.29333	-0.00210783	0.00151985	0.0013416	-0.0012061	0.00151985	0.00151985	0.0013416	0.00151985	-0.0012061	0.0013416	0.0013416
qCys-17-1	2.18952	0.140947	0.000219035	-0.00208393	0.000219035	-0.00208393	-0.00208393	-0.00208393	-0.00208393	-0.00208393	-0.00208393	-0.00208393	-0.00208393
qCys-19-1	31.4871	3.48852	0.00513787	-0.00576883	-0.00576883	-0.00576883	-0.00576883	-0.00576883	-0.00576883	-0.00576883	-0.00576883	0.00513787	-0.00576883
qCys-19-2	5.6004	0.255447	0.00414435	0.00414435	0.00414435	-0.00747303	0.00414435	0.00414435	0.00414435	0.00414435	0.00414435	0.00414435	0.00414435
qCys-19-3	3.80733	0.185029	0.00106839	-0.00135173	-0.00135173	-0.00135173	-0.00135173	0.00106839	0.00106839	-0.00135173	-0.00135173	-0.00135173	-0.00135173
qCys-20-1	8.97789	7.53619	-0.00569868	0.00492968	0.00492968	0.00492968	0.00492968	0.00492968	0.00492968	0.00492968	0.00492968	0.00492968	0.00492968
qCys-20-2	7.14224	0.175705	-0.00644391	-0.00644391	0.00268072	0.00268072	-0.00644391	0.00268072	0.00268072	-0.00644391	0.00268072	-0.00644391	0.00268072
qCys-20-3	2.18701	0.0494819	0.00100881	0.00100881	0.00202135	0.00100881	0.00100881	0.00100881	0.00202135	0.00100881	0.00100881	0.00202135	0.00202135
qCys-20-4	9.32383	0.413468	0.00159909	-0.00402212	-0.00402212	-0.00402212	-0.00402212	-0.00402212	-0.00402212	0.00159909	-0.00402212	-0.00402212	-0.00402212

## Sheet: Lys
Table S4 The allelic effect matrix of QTLs for lysine content of 11 parents in the NAM population
QTL	-Log10P	PVE (%)	NC-Raleigh	PI378684B	PI378690	PI378696B	PI407020	PI407228	PI424007	PI424045	PI424083A	PI549032	PI562551
qLys-2-1	6.08351	0.249793	0.00713783	-0.00641058	0.00713783	-0.00641058	-0.00641058	0.00713783	-0.00641058	-0.00641058	-0.00641058	-0.00641058	0.00713783
qLys-2-2	3.27738	0.120001	-0.000246018	-0.00155165	-0.00268105	-0.00268105	-0.00268105	-0.00268105	-0.00155165	-0.00155165	-0.00268105	-0.00268105	-0.00155165
qLys-2-3	5.20727	0.204727	-0.0059358	0.00879385	0.00879385	0.00879385	-0.0059358	0.00879385	0.00879385	0.00879385	0.00879385	0.00879385	0.00879385
qLys-2-4	4.49369	0.182388	0.00267289	0.0138536	0.00267289	0.0138536	0.0138536	0.0138536	0.00267289	0.00267289	0.00267289	0.00267289	0.00267289
qLys-3-1	2.98356	0.171597	-0.00440496	-0.000432835	-0.000432835	-0.000432835	-0.000432835	-0.000432835	-0.000432835	-0.000432835	-0.00440496	-0.00440496	-0.00440496
qLys-3-2	8.04764	0.427786	-0.00984517	0.00369954	-0.00188099	-0.00984517	-0.0246018	-0.00188099	0.00369954	-0.00984517	-0.00984517	0.00369954	-0.00188099
qLys-5-1	6.38821	0.263659	-0.00725495	0.0132602	0.0132602	-0.00725495	-0.00725495	0.0132602	-0.00725495	-0.00725495	0.0132602	0.0132602	-0.00725495
qLys-5-2	7.25427	0.154035	0.00300715	-0.00512532	0.000558784	0.000558784	-0.00512532	0.000558784	0.000558784	-0.00512532	-0.00512532	-0.00512532	-0.00512532
qLys-6-1	2.96161	0.0448933	0.00529612	0.000170247	0.00529612	0.00529612	0.000170247	0.00529612	0.000170247	0.000170247	0.000170247	0.000170247	0.000170247
qLys-6-2	3.55979	0.153506	-0.00864975	0.00184492	-0.00864975	-0.00864975	-0.00864975	0.00184492	0.00184492	0.00184492	0.00184492	0.00184492	0.00184492
qLys-8-3	12.9261	0.369456	-0.0231392	0.0091737	-0.0231392	0.0091737	-0.0231392	0.0091737	0.0091737	-0.0231392	0.0091737	0.0091737	0.0091737
qLys-8-4	46.8926	13.5892	0.0353636	-0.0368754	-0.0103066	-0.0368754	-0.0173735	-0.0103066	-0.0423904	-0.0103066	-0.0368754	-0.0423904	-0.0423904
qLys-8-5	8.54108	0.416627	0.0159183	0.0159183	-0.0131544	-0.0131544	0.0159183	-0.0131544	-0.0131544	-0.0131544	-0.0131544	-0.0131544	-0.0131544
qLys-8-6	3.31658	0.22863	0.0119041	0.0119041	0.0119041	-0.00086267	0.0119041	0.0119041	0.0119041	0.0119041	-0.00086267	-0.00086267	0.0119041
qLys-8-7	2.6542	0.147929	-0.00651845	-0.00651845	-0.00431047	-0.00431047	-0.00431047	-0.00651845	-0.00431047	-0.00651845	-0.00431047	-0.00431047	-0.00431047
qLys-9-2	5.22263	0.148197	-0.00640681	0.00729067	0.00729067	0.00729067	0.00729067	0.00729067	-0.00640681	-0.00640681	0.00729067	0.00729067	0.00729067
qLys-11-2	8.88073	0.824831	0.00992926	0.00992926	0.00992926	0.00992926	-0.0187885	0.00992926	0.00992926	0.00992926	0.00992926	0.00992926	-0.0187885
qLys-13-1	12.8214	0.724462	0.00823392	0.0141198	0.0141198	0.00823392	-0.024178	-0.024178	-0.024178	0.0141198	0.0297279	0.0297279	0.00823392
qLys-13-2	5.41859	2.56955	0.0140853	0.0140853	-0.00614569	-0.00614569	0.0140853	-0.00614569	-0.00614569	-0.00614569	-0.00614569	-0.0108066	-0.00614569
qLys-13-4	34.8802	1.54191	-0.0174809	0.00786808	0.00786808	0.00786808	0.00786808	0.00786808	0.00786808	0.00786808	0.00786808	0.00786808	0.00786808
qLys-13-5	11.7304	1.53642	-0.00427331	-0.00427331	-0.0145426	-0.00427331	0.0288779	0.0114829	-0.0232715	0.0114829	-0.0145426	0.0114829	-0.00755821
qLys-13-6	3.56102	0.0324241	0.00143731	0.00143731	0.00143731	0.00143731	0.00143731	0.00143731	0.00988563	0.00143731	0.00143731	0.00143731	0.00988563
qLys-15-1	47.0657	3.80164	-0.0219296	0.0155146	0.0155146	0.0155146	0.0155146	0.0155146	0.0155146	0.0155146	0.0155146	0.0155146	0.0155146
qLys-15-2	7.04638	0.480704	0.00544998	0.0157614	0.0157614	0.00544998	0.00929245	0.0157614	0.0157614	0.0157614	0.00929245	0.00929245	0.00544998
qLys-15-3	7.13484	0.220108	0.00933077	0.00933077	0.00933077	0.0171335	0.0171335	0.0171335	0.00933077	0.00933077	0.00933077	0.0171335	0.00933077
qLys-15-4	10.3499	0.256657	-0.0109799	0.00711258	0.00711258	0.00711258	0.00711258	0.00711258	0.00711258	0.00711258	-0.0109799	0.00711258	0.00711258
qLys-15-5	3.64329	0.914754	-0.00755757	-0.00107501	-0.00841565	-0.00107501	-0.00841565	-0.00841565	-0.00107501	-0.00969068	-0.00107501	-0.00107501	-0.00107501
qLys-15-6	10.0791	0.141262	-0.00301487	0.0152782	0.0152782	0.0152782	-0.00301487	0.0152782	-0.00301487	0.0152782	0.0152782	-0.00301487	-0.00301487
qLys-15-7	4.41754	0.099019	0.0108625	0.00787354	0.0108625	0.0108625	0.0108625	0.00787354	0.00787354	0.0108625	0.0108625	0.0108625	0.0108625
qLys-16-8	16.023	0.60791	-0.0114287	-0.0193598	-0.0193598	-0.0193598	-0.0193598	-0.0193598	-0.0193598	-0.0114287	-0.0114287	-0.0114287	-0.0109412
qLys-16-9	7.68043	0.35803	-0.0062335	0.0168159	0.0105824	0.0168159	-0.0062335	0.0168159	-0.0062335	-0.0062335	-0.0062335	-0.0062335	-0.0062335
qLys-17-4	6.04416	0.198963	-0.008652	0.00393324	0.00393324	0.00393324	0.00393324	0.00393324	0.00393324	0.00393324	0.00393324	0.00393324	0.00393324
qLys-17-5	8.96784	0.699504	0.00708352	0.00493596	0.0203673	0.00493596	0.0203673	0.00708352	0.0203673	0.0203673	0.00493596	0.00493596	0.00708352
qLys-17-6	11.7887	0.843898	-0.0115537	-0.0032522	-0.0032522	-0.0115537	-0.0032522	-0.0032522	-0.021959	-0.0032522	-0.0115537	-0.0032522	-0.021959
qLys-18-2	2.94001	0.152658	-0.0504792	-0.0504792	-0.115482	-0.0504792	-0.0504792	-0.0504792	-0.0504792	-0.0504792	-0.0504792	-0.0504792	-0.0504792
qLys-18-3	3.88368	0.408815	0.00877314	0.00877314	0.00877314	0.00877314	0.00877314	0.00877314	-0.00349507	-0.00349507	-0.00349507	-0.00349507	0.00877314
qLys-19-3	2.11623	1.24759	-0.000370706	0.00366871	0.0070463	0.00366871	0.00366871	0.0070463	0.00366871	0.0070463	0.00366871	0.0070463	0.0070463
qLys-19-4	5.75197	0.193368	-0.00883593	-0.00883593	0.0110447	-0.00883593	-0.00883593	0.0110447	0.0110447	0.0110447	0.0110447	0.0110447	0.0110447
qLys-20-1	17.5858	0.858965	-0.00446616	0.015823	0.015823	-0.00446616	0.015823	0.015823	0.015823	0.015823	0.015823	0.015823	0.015823
qLys-20-2	54.603	25.3839	-0.0401588	0.0253557	0.0253557	0.0253557	0.0253557	0.0253557	0.0253557	0.0253557	0.0253557	0.0253557	0.0253557
qLys-20-3	4.34707	0.165843	-0.0136591	0.000879842	0.000879842	0.000879842	-0.0136591	0.000879842	-0.0136591	-0.0136591	0.000879842	-0.0136591	0.000879842
qLys-20-4	3.06698	0.169101	-0.0087435	0.00393474	0.00393474	-0.0087435	-0.0087435	0.00393474	0.00393474	0.00393474	-0.0087435	0.00393474	0.00393474
qLys-20-5	7.47065	0.50604	0.00463543	0.00463543	-0.0128988	0.00463543	0.00463543	-0.0128988	0.00463543	-0.0128988	0.00463543	-0.0128988	0.00463543

## Sheet: Thr
Table S4 The allelic effect matrix of QTLs for threonine content of 11 parents in the NAM population
QTL	-Log10P	PVE (%)	NC-Raleigh	PI378684B	PI378690	PI378696B	PI407020	PI407228	PI424007	PI424045	PI424083A	PI549032	PI562551
qThr-2-1	4.69932	0.126961	0.00152505	0.00152505	0.00152505	0.00152505	0.00152505	0.00883429	0.00152505	0.00883429	0.00152505	0.00883429	0.00883429
qThr-2-2	8.04233	0.0917383	-0.000970917	-0.00934726	-0.00934726	-0.000970917	-0.000970917	-0.000970917	-0.00934726	-0.00934726	-0.00934726	-0.00934726	-0.000970917
qThr-2-3	5.31157	0.0180992	-0.00336932	-0.00336932	-0.00416589	-0.000796566	-0.000796566	-0.00336932	-0.00336932	-0.000796566	-0.00416589	-0.00336932	-0.00336932
qThr-2-4	8.38426	0.0995034	-0.00277482	0.00570559	0.00570559	0.00570559	0.00570559	0.00570559	0.00570559	-0.00277482	0.00570559	0.00570559	0.00570559
qThr-2-5	5.92503	0.123744	-0.00373687	-0.00632399	-0.0100609	-0.0100609	-0.00632399	-0.00632399	-0.00373687	-0.00632399	-0.00632399	-0.00632399	-0.00632399
qThr-2-6	2.66044	0.162986	0.00642273	0.00642273	0.00642273	0.00642273	0.00642273	0.00493687	0.00493687	0.00493687	0.00642273	0.00493687	0.00642273
qThr-3-1	4.71907	0.168246	0.0053905	-0.0005803	0.0053905	-0.0005803	0.0053905	-0.0005803	0.0053905	-0.0005803	-0.0005803	0.0053905	-0.0005803
qThr-3-2	6.89118	0.0782852	0.00367211	0.00367211	-0.00435231	-0.00435231	-0.00435231	0.00367211	-0.00435231	-0.00435231	-0.00435231	-0.00435231	-0.00435231
qThr-3-3	2.87987	0.115057	-0.00404909	0.00094248	0.00094248	0.00094248	0.00094248	0.00094248	-0.00404909	0.00094248	0.00094248	0.00094248	0.00094248
qThr-4-2	5.87963	0.185572	0.00402827	0.00402827	0.00314696	0.00314696	0.00314696	0.00314696	0.00402827	0.00314696	0.00314696	0.00314696	0.00314696
qThr-4-3	5.11067	0.0442154	-0.0019724	0.00331481	0.00331481	0.00134241	0.00331481	0.00331481	0.00331481	0.00331481	0.00331481	0.00331481	0.00331481
qThr-5-1	5.14568	0.134669	-0.00585648	-0.000308975	-0.000308975	-0.00585648	-0.000308975	-0.00585648	-0.00585648	-0.00585648	-0.000308975	-0.000308975	-0.000308975
qThr-5-2	6.52525	0.184689	0.00631673	-0.000960274	0.00631673	-0.000960274	-0.000960274	-0.000960274	-0.000960274	-0.000960274	-0.000960274	0.00631673	-0.000960274
qThr-5-4	4.72324	0.00875678	0.000727434	-0.00194583	-0.00194583	-0.0012184	-0.00194583	-0.00194583	-0.00194583	-0.00194583	-0.00194583	-0.00194583	-0.00194583
qThr-5-5	8.10076	0.242527	-0.00236808	-0.00596992	-0.00596992	-0.00567052	-0.00567052	-0.00596992	-0.00596992	-0.00567052	-0.00567052	-0.00567052	-0.00567052
qThr-6-1	3.91851	0.0793964	-0.00365496	0.00258894	0.00258894	0.00258894	0.00258894	0.00258894	-0.00365496	0.00258894	0.00258894	0.00258894	-0.00365496
qThr-6-2	5.18992	0.131215	0.00581944	0.0022631	0.0022631	0.0022631	0.00581944	0.00581944	0.0022631	0.0022631	0.00581944	0.0022631	0.0022631
qThr-6-3	6.0186	0.0960711	0.00136718	0.00136718	0.00136718	-0.00956895	0.00136718	0.00136718	0.00136718	0.00136718	0.00136718	0.00136718	0.00136718
qThr-6-7	18.866	0.395999	-0.00495033	0.00979682	0.00979682	0.00979682	-0.00495033	0.00979682	0.00979682	0.00979682	0.00979682	-0.00495033	0.00979682
qThr-6-8	21.3452	0.285971	0.00574246	-0.0085954	-0.0085954	-0.0085954	-0.0085954	-0.0085954	-0.0085954	-0.0085954	-0.0085954	-0.0085954	-0.0085954
qThr-7-1	4.71499	0.153367	-0.000560044	0.00232008	0.00232008	-0.000560044	-0.000560044	0.00275446	0.00232008	0.00275446	0.00232008	0.00275446	-0.000560044
qThr-7-2	3.03598	0.240329	0.0050427	0.0050427	-0.0037795	-0.0037795	0.0050427	0.0050427	-0.0037795	0.0050427	-0.0037795	0.0050427	0.0050427
qThr-8-1	4.6995	0.114594	-0.0021125	-0.0021125	-0.0021125	-0.0021125	-0.0021125	-0.0021125	-0.0021125	-0.00839493	-0.00839493	-0.00839493	-0.0021125
qThr-8-2	3.49807	0.0915475	-0.00646114	0.00154217	-0.00646114	-0.00646114	-0.00646114	0.00154217	0.00154217	-0.00646114	-0.00646114	-0.00646114	-0.00646114
qThr-8-3	18.6325	0.280596	0.00778886	-0.00729579	-0.000811792	-0.000811792	-0.00729579	-0.000811792	-0.00729579	-0.000811792	-0.00729579	-0.000811792	-0.000811792
qThr-8-4	5.58295	0.143604	-0.0039466	0.00421621	0.00026961	0.00026961	0.00421621	0.00421621	0.00421621	0.00421621	0.00421621	0.00421621	-0.0039466
qThr-9-1	12.436	0.268569	-0.00803644	-0.00803644	-0.000582932	-0.00803644	-0.000582932	-0.00803644	-0.000582932	-0.000582932	-0.000582932	-0.000582932	-0.00803644
qThr-9-3	5.29922	0.178143	0.00774362	-0.00115316	0.00659046	0.00659046	-0.00115316	0.00774362	-0.00115316	-0.00115316	0.00774362	0.00774362	-0.00115316
qThr-9-4	2.52857	0.0502389	-0.00313409	-0.00313409	-0.00232013	-0.00232013	-0.00232013	-0.00313409	-0.00313409	-0.00232013	-0.00313409	-0.00232013	-0.00232013
qThr-9-5	10.8069	0.70644	-0.0010098	0.00728531	0.00728531	0.00728531	0.00728531	0.00728531	0.00728531	0.00728531	-0.0010098	0.00728531	-0.0010098
qThr-11-2	5.6785	0.716071	0.0049963	0.0049963	0.0049963	0.0049963	-0.00859263	0.0049963	0.0049963	0.0049963	0.0049963	0.0049963	-0.00859263
qThr-11-3	14.726	0.317942	0.00761506	0.00282352	0.00282352	0.00761506	0.00282352	0.00282352	0.00686336	0.00686336	0.00686336	0.00282352	0.00282352
qThr-12-6	4.45627	0.129012	0.00486754	0.00486754	0.00486754	-0.00278635	-0.00278635	-0.00278635	0.00486754	-0.00278635	-0.00278635	0.00486754	-0.00278635
qThr-12-7	12.238	0.380958	0.00632553	0.00698971	0.00068087	0.00068087	-0.00336845	0.0128836	-0.0158948	0.00698971	0.0128836	0.00698971	0.0128836
qThr-12-8	3.45438	0.439869	0.0047235	-0.00432765	-0.00432765	0.0047235	0.0047235	-0.00432765	-0.00432765	-0.00432765	-0.00432765	-0.00432765	-0.00432765
qThr-13-1	14.161	0.609144	0.00774159	0.0129759	0.0129759	0.00774159	-0.00661667	-0.00661667	-0.00661667	0.0129759	0.0114753	0.0114753	0.00774159
qThr-13-2	16.3865	1.99173	0.00796879	0.00796879	-0.00512543	-0.00512543	0.00796879	-0.00512543	-0.00512543	-0.00512543	-0.00512543	-0.00506152	-0.00512543
qThr-13-3	6.80214	0.161662	0.00727582	0.00727582	0.00727582	0.00727582	-0.00409892	0.00727582	-0.00409892	-0.00232637	0.00727582	0.00727582	0.00727582
qThr-13-4	5.34314	0.142989	0.00443624	0.00443624	0.00443624	0.00443624	0.00443624	0.00443624	0.00443624	0.00443624	0.00443624	-0.0123796	0.00443624
qThr-13-5	5.25546	0.489893	-0.00248863	0.00474155	0.00474155	-0.00248863	0.00474155	0.00474155	-0.00248863	0.00474155	0.00474155	0.00474155	0.00474155
qThr-13-6	13.5533	1.90455	-0.00330344	0.00832418	0.00832418	0.00832418	0.00832418	0.00832418	0.00832418	0.00832418	0.00832418	0.00832418	0.00832418
qThr-13-7	3.38833	0.0155466	-0.00242321	-0.00242321	-0.00242321	0.00197365	-0.00242321	0.00197365	0.00197365	-0.00242321	-0.00242321	-0.00242321	-0.00242321
qThr-13-8	12.9151	1.07148	-0.00320901	-0.00320901	-0.00778979	-0.00320901	0.0160236	0.00983087	0.00021672	0.00983087	-0.00778979	0.00983087	-0.0111332
qThr-13-9	8.27165	0.236874	-0.00657069	-0.00657069	-0.00657069	-0.00657069	-0.00657069	-0.0122545	-0.00657069	-0.0122545	-0.00657069	-0.0122545	-0.00657069
qThr-14-1	2.14522	0.0498713	0.00193075	0.00251654	0.00251654	0.00251654	0.00251654	0.00251654	0.00193075	0.00251654	0.00251654	0.00251654	0.00193075
qThr-14-2	2.63073	0.0474682	0.000411873	0.000411873	0.000411873	0.000411873	-0.00471929	-0.00471929	0.000411873	0.000411873	-0.00471929	0.000411873	-0.00471929
qThr-15-1	11.8947	0.224043	-0.00949171	0.00417455	0.00417455	0.00417455	0.00417455	0.00417455	0.00417455	0.00417455	0.00417455	0.00417455	0.00417455
qThr-15-2	6.80266	3.90396	-0.000915074	0.0111434	0.0111434	0.00428521	0.00428521	0.00428521	-0.0104058	0.00428521	-0.0104058	0.00428521	0.0111434
qThr-15-3	9.65783	0.646798	-0.00907528	0.00521261	0.00521261	-0.00907528	0.00300347	0.00521261	0.00521261	0.00521261	0.00300347	0.00300347	-0.00907528
qThr-15-4	2.4011	0.0507439	0.00165567	0.00287577	0.00287577	0.00287577	0.00287577	0.00287577	0.00287577	0.00287577	0.00287577	0.00287577	0.00287577
qThr-15-5	5.40023	0.225731	0.00492735	0.00492735	0.00492735	0.00789091	0.00789091	0.00789091	0.00492735	0.00492735	0.00492735	0.00789091	0.00492735
qThr-15-6	2.87063	0.0897307	-0.00447133	0.000909006	0.000909006	0.000909006	0.000909006	0.000909006	0.000909006	0.000909006	-0.00447133	-0.00447133	-0.00447133
qThr-15-7	5.89233	0.218232	-0.00321549	0.00490987	0.00490987	0.00490987	0.00490987	0.00490987	0.00490987	0.00490987	-0.00321549	0.00490987	0.00490987
qThr-15-10	2.98911	0.186161	0.00462773	0.00462773	0.00462773	0.00462773	0.00462773	0.00462773	0.00947782	0.00462773	0.00462773	0.00462773	0.00462773
qThr-16-1	8.82648	0.110685	0.00942931	0.00942931	0.00942931	0.00942931	0.00461887	0.00942931	0.00942931	0.00942931	0.00461887	0.00942931	0.00461887
qThr-16-2	2.94547	0.0921705	0.000673037	0.000673037	-0.00411366	-0.00411366	-0.00411366	0.000673037	-0.00411366	-0.00411366	-0.00411366	-0.00411366	-0.00411366
qThr-16-5	12.3569	0.557026	0.0192254	0.0192254	0.0192254	0.0192254	0.0192254	0.0192254	0.0192254	0.0192254	0.0192254	0.0192254	0.0192254
qThr-17-1	14.8955	0.269982	0.00370768	0.00370768	0.00370768	-0.0085785	0.00370768	-0.0085785	-0.0085785	-0.0085785	0.00370768	-0.0085785	-0.0085785
qThr-17-3	6.04364	0.708826	-0.00568275	0.00167282	0.00167282	0.00167282	0.00167282	0.00167282	0.00167282	0.00167282	0.00167282	0.00167282	0.00167282
qThr-17-4	3.85835	0.528062	-0.0044123	-0.00404698	-0.00404698	-0.0044123	-0.00174661	-0.00404698	-0.00404698	-0.00404698	-0.0044123	-0.0044123	-0.00404698
qThr-17-5	11.362	0.20263	-0.00379735	-0.00291358	0.00201835	-0.00379735	-0.00291358	0.00201835	0.00201835	0.00201835	0.00201835	-0.00291358	-0.00291358
qThr-18-5	4.93521	0.0993452	-0.000870335	-0.00535232	-0.000870335	-0.00535232	-0.00535232	-0.000870335	-0.000870335	-0.000870335	-0.00535232	-0.000870335	-0.00535232
qThr-19-1	10.5899	0.411463	-0.00609685	-0.00609685	-0.00294429	-0.00294429	-0.00294429	-0.00294429	-0.00294429	-0.00294429	-0.00294429	-0.00294429	-0.00609685
qThr-19-2	2.08129	0.0788024	0.000423994	0.00358063	0.000423994	0.000423994	0.000423994	0.000423994	0.000423994	0.000423994	0.000423994	0.000423994	0.000423994
qThr-19-3	5.01954	0.117226	0.00911448	0.00557355	0.00911448	0.00911448	0.00557355	0.00911448	0.00911448	0.00911448	0.00911448	0.00557355	0.00911448
qThr-19-4	4.66253	2.04232	0.000381838	-0.00681899	0.00296951	-0.00681899	-0.00681899	0.00296951	-0.00681899	0.00296951	-0.00681899	0.00296951	0.00296951
qThr-19-5	14.9153	0.638094	-0.0101288	0.0096566	0.0096566	0.00938212	0.0096566	0.00938212	0.0096566	0.0096566	0.0096566	0.00938212	0.0096566
qThr-19-6	7.01312	0.431336	0.0123621	0.0123621	0.0134581	0.0134581	0.0134581	-0.00920007	0.0123621	0.0123621	0.0134581	0.0134581	0.0134581
qThr-19-7	8.4151	0.289457	0.0101368	0.0101368	0.0101368	0.0101368	0.0101368	0.0101368	0.0101368	0.0101368	0.0101368	0.0022417	0.0101368
qThr-19-8	2.72464	0.0548285	-0.00217887	-0.00426351	-0.00426351	-0.00426351	-0.00426351	-0.00426351	-0.00217887	-0.00217887	-0.00217887	-0.00426351	-0.00426351
qThr-20-1	14.5425	1.22572	0.00545112	0.0142147	0.0142147	0.0142147	0.0142147	0.00545112	0.0142147	0.0142147	0.0142147	0.0142147	0.0103756
qThr-20-2	3.91568	0.0486037	-0.0014114	0.00382363	0.00382363	0.00382363	0.00241223	0.00382363	0.00382363	0.00382363	-0.0014114	0.00382363	0.00382363
qThr-20-3	32.4712	21.5454	-0.020936	0.0105464	0.0105464	0.0105464	0.0105464	0.0105464	0.0105464	0.0105464	0.0105464	0.0105464	0.0105464
qThr-20-4	4.75763	0.0953466	0.00650905	0.00650905	0.00579955	0.00579955	0.00579955	0.00650905	0.00650905	0.00579955	0.00579955	0.00579955	0.00650905
qThr-20-5	21.2215	0.325351	-0.0162491	0.001058	0.001058	0.001058	-0.0162491	0.001058	-0.0162491	-0.0162491	0.001058	-0.0162491	0.001058
qThr-20-6	2.70059	0.0826416	-0.00230273	-0.00336816	-0.00336816	-0.00336816	-0.00336816	-0.00336816	-0.00567089	-0.00336816	-0.00336816	-0.00336816	-0.00336816
qThr-20-7	8.02591	0.628783	0.0026689	0.0026689	-0.0086386	0.0026689	0.0026689	-0.0086386	0.0026689	-0.0086386	0.0026689	-0.0086386	0.0026689
qThr-20-8	9.73911	0.35903	-0.0184415	-0.0184415	-0.0184415	-0.0184415	-0.0184415	-0.0126407	-0.0126407	-0.0184415	-0.0184415	-0.0184415	-0.0184415
