# Supplementary material for: Characterization of a G. max × G. soja nested association mapping population and identification of loci controlling seed composition traits from wild soybean
Source: Theor Appl Genet. 2025 Mar 7;138(3):65. doi: 10.1007/s00122-025-04848-5 (PMC11889062; doi:10.1007/s00122-025-04848-5)
Supplement: Supplementary file 10 — Supplementary file10 (XLSX 36 KB) [file 122_2025_4848_MOESM10_ESM.xlsx]

## Sheet: Protein
Table S5 Allelic effects of protein content QTLs that showed positive allelic effects in wild parents and negative allelic effects in the cultivar NC-Raleigh
QTL (RTM-GWAS)	Chr	SNPLDBa	-Log10P	PVE (%)	QTL in SoyBaseb	Allelic effect from NAM parents
						Common parent NC-Raleigh	NAM01 PI378684B	NAM02 PI378690	NAM03 PI378696B	NAM04 PI407020	NAM05 PI407228	NAM06 PI424007	NAM07 PI424045	NAM08 PI424083A	NAM09 PI549032	NAM10 PI562551
qPro-20-4	Chr20	28741905	52.1667	13.4899	1-1,1-2,15-1,31-1,34-11,39-4,cq-003	-0.521306	0.316162	0.316162	0.316162	0.316162	0.316162	0.316162	0.316162	0.316162	0.316162	0.316162
qPro-15-5	Chr15	3697786	51.5309	4.17179	30-3	-0.447662	0.386251	0.386251	0.386251	0.386251	0.386251	0.386251	0.386251	0.386251	0.386251	0.386251
qPro-19-3	Chr19	37,054,073_37,056,121	3.30003	1.99639	/	-0.0963905	-0.165197	0.0900046	-0.165197	-0.165197	0.0900046	-0.165197	0.0900046	-0.165197	0.0900046	0.0900046
qPro-13-5	Chr13	37,312,231_37,400,090	21.5649	1.41817	6-2,24-2	-0.172378	-0.172378	-0.011579	-0.172378	0.379714	0.393615	0.238739	0.393615	-0.011579	0.393615	-0.117146
qPro-9-6	Chr09	39806856	9.03245	0.892301	30-8,33-3,34-6	-0.0410009	0.357593	0.316592	-0.0410009	-0.0410009	0.357593	-0.0410009	-0.0410009	0.357593	0.357593	-0.0410009
qPro-17-3	Chr17	36,757,943_36,839,471	4.92398	0.694029	36-16	-0.365408	-0.365408	-0.365408	-0.428836	0.264557	-0.365408	-0.139	-0.139	-0.265889	-0.265889	-0.365408
qPro-20-6	Chr20	30862344	16.5004	0.483251	/	-0.445633	0.15232	0.15232	0.15232	-0.445633	0.15232	-0.445633	-0.445633	0.15232	-0.445633	0.15232
qPro-6-4	Chr06	46,802,305_46,805,251	5.37195	0.345842	13-2	-0.136716	0.0596288	-0.425655	0.0596288	0.0596288	0.0596288	0.0596288	0.0596288	0.0596288	-0.425655	0.0596288
qPro-19-1	Chr19	2,026,457_2,114,304	10.6357	0.340083	33-4	-0.0602534	0.130473	-0.0107086	-1.46302	0.9126	-0.0107086	0.130982	0.130982	0.130473	-0.0107086	0.130473
qPro-19-4	Chr19	38310489	7.91158	0.224572	2-2	-0.130176	0.241294	0.241294	-0.130176	0.241294	-0.130176	0.241294	0.241294	0.241294	0.241294	0.241294
qPro-2-2	Chr02	15097372	6.01259	0.222241	/	-0.0346346	0.182067	0.182067	0.182067	0.182067	0.182067	0.182067	-0.0346346	0.182067	0.182067	0.182067
qPro-4-3	Chr04	50060206	4.80558	0.214477	4-2	-0.0276205	0.210783	0.210783	0.183163	0.210783	0.210783	0.183163	0.210783	0.210783	-0.0276205	-0.0276205
qPro-15-4	Chr15	2987215	15.1085	0.211386	/	-0.154464	-0.154464	-0.154464	0.617261	-0.154464	0.617261	0.617261	0.617261	-0.154464	-0.154464	-0.154464
qPro-15-2	Chr15	2486600	5.03749	0.207637	cq-008	-0.231456	-0.231456	0.0781033	-0.231456	-0.231456	0.0781033	0.0781033	0.0781033	-0.231456	0.0781033	0.0781033
qPro-13-3	Chr13	29,176,797_29,181,004	9.30336	0.202647	21-6,33-2,36-24	-0.27204	0.00109328	0.00109328	0.00109328	0.00109328	0.00109328	0.00109328	0.00109328	0.00109328	0.00109328	-0.27204
qPro-20-5	Chr20	30744968	6.18271	0.166641	1-1,1-2,15-1,31-1,34-11,39-4,cq-003	-0.287571	0.146645	-0.140926	0.146645	0.146645	0.146645	-0.287571	0.146645	0.146645	0.146645	-0.287571
qPro-10-1	Chr10	5154422	8.39007	0.148124	41-11	-0.112963	0.24701	-0.112963	-0.112963	-0.112963	-0.112963	0.24701	-0.112963	0.24701	-0.112963	-0.112963
qPro-17-4	Chr17	36,913,393_36,937,853	2.77672	0.128532	36-16,30-2	-0.0798536	0.07422	0.07422	0.282502	0.282502	0.07422	0.07422	0.07422	0.282502	0.07422	0.07422
qPro-9-1	Chr09	5,486,487_5,557,122	4.48575	0.121922	/	-0.111139	0.203373	0.203373	-0.0451251	-0.0451251	0.203373	-0.0451251	0.203373	0.203373	0.203373	0.203373
qPro-4-1	Chr04	3500545	2.85279	0.121536	36-6,12-2	-0.119829	0.0251666	0.0251666	0.0251666	0.0251666	0.0251666	0.0251666	0.0251666	0.0251666	0.0251666	0.0251666
qPro-16-9	Chr16	33701308	3.96212	0.104566	41-6	-0.205549	0.0680038	0.0680038	0.0680038	-0.205549	-0.205549	0.0680038	0.0680038	0.0680038	0.0680038	0.0680038
a SNP linkage disequilibrium block
b The loci are relatively consistent with the QTL found in SoyBase

## Sheet: Oil
Table S5 The allelic effects of oil content QTLs that showed positive allelic effects in wild parents and negative allelic effects in the common parent
QTL (RTM-GWAS)	Chr	SNPLDBa	-Log10P	PVE (%)	QTL in SoyBaseb	Allelic effect from NAM parents
						Common parent NC-Raleigh	NAM01 PI378684B	NAM02 PI378690	NAM03 PI378696B	NAM04 PI407020	NAM05 PI407228	NAM06 PI424007	NAM07 PI424045	NAM08 PI424083A	NAM09 PI549032	NAM10 PI562551
qOil-20-1	Chr20	749,501_758,718	21.7142	1.83243	27-3,42-36	-0.0268772	-0.288694	-0.288694	-0.288694	-0.288694	-0.0268772	-0.288694	-0.288694	-0.288694	-0.288694	0.179831
qOil-8-4	Chr08	14,763,235_14,781,874	32.7972	1.06008	30-3,34-1,mq-004	-0.152069	0.204615	0.0844021	0.0023141	0.0023141	-0.460428	0.0023141	-0.460428	0.204615	-0.460428	-0.000731765
qOil-10-8	Chr10	50,592,953_50,692,840	4.60694	0.56346	/	-0.0332174	0.00659057	0.00659057	0.177984	0.16069	-0.147922	0.00659057	0.00659057	0.00659057	0.319688	0.00659057
qOil-15-8	Chr15	15,433,966_15,531,186	12.513	0.514507	/	-0.014356	0.111925	-0.265961	0.111925	-0.265961	-0.265961	0.111925	0.282891	0.111925	0.111925	0.111925
qOil-1-2	Chr01	45754481	15.3289	0.414032	39-5	-0.338087	-0.338087	-0.338087	-0.338087	-0.338087	0.305118	-0.338087	-0.338087	-0.338087	-0.338087	-0.338087
qOil-16-2	Chr16	1522499	3.76145	0.308339	/	-0.128146	-0.128146	-0.128146	-0.128146	-0.128146	-0.128146	0.0505076	-0.128146	-0.128146	0.0505076	0.0505076
qOil-10-4	Chr10	43,572,854_43,599,560	8.57265	0.207012	39-16	-0.0345223	0.0984058	0.0984058	-0.0345223	-0.179412	0.0984058	0.0984058	-0.179412	0.0296983	0.0984058	0.0296983
qOil-6-3	Chr06	8648071	5.00208	0.175933	/	-0.000799369	0.130782	-0.000799369	0.130782	0.130782	0.130782	0.130782	0.130782	0.130782	-0.000799369	0.130782
qOil-16-3	Chr16	2,962,076_2,975,872	5.6192	0.168591	34-4,20-3	-0.000754834	0.0269465	-0.000754834	-0.000754834	-0.000754834	0.0269465	0.0269465	-0.000754834	-0.000754834	0.26507	-0.000754834
qOil-10-6	Chr10	48180877	6.88029	0.141309	29-3	-0.177647	0.0282338	0.0282338	0.0282338	-0.177647	-0.177647	-0.177647	0.0282338	0.0282338	0.0282338	0.0282338
qOil-2-9	Chr02	46,894,333_46,907,259	3.16607	0.0782705	19-1,24-3,43-9	-0.0433612	0.00734261	-0.0433612	0.00734261	0.00734261	0.00734261	-0.0433612	0.0846504	0.00734261	0.00734261	0.00734261
qOil-4-1	Chr04	2818041	4.08949	0.0732994	/	-0.138303	0.00651142	0.00651142	-0.138303	0.00651142	0.00651142	0.00651142	0.00651142	0.00651142	0.00651142	0.00651142
qOil-5-6	Chr05	39196250	2.30426	0.0676513	8-1,4-3,30-1,35-1,42-2,45-3,39-1,cq-011,mq-003	-0.0459363	-0.0459363	-0.0459363	0.0726024	0.0726024	-0.0459363	-0.0459363	0.0726024	-0.0459363	0.0726024	0.0726024
qOil-4-5	Chr04	8,584,653_8,627,986	3.63709	0.0522468	29-1	-0.0332361	0.0741724	0.0741724	0.0741724	-0.0332361	0.0741724	-0.0332361	-0.0332361	0.0741724	0.0741724	-0.0332361
qOil-6-5	Chr06	50907396	3.58516	0.0488101	/	-0.0144601	0.0363569	0.0363569	0.0363569	0.0363569	-0.0144601	0.0363569	0.0363569	0.0363569	0.0363569	0.0363569
a SNP linkage disequilibrium block
b The loci are relatively consistent with the QTL found in SoyBase

## Sheet: Pro+Oil
Table S5 The allelic effects of total protein and oil content QTLs that showed positive allelic effects in wild parents and negative allelic effects in the common parent
QTL (RTM-GWAS)	Chr	SNPLDBa	-Log10P	PVE (%)	QTL in SoyBaseb	Allelic effect from NAM parents
						Common parent NC-Raleigh	NAM01 PI378684B	NAM02 PI378690	NAM03 PI378696B	NAM04 PI407020	NAM05 PI407228	NAM06 PI424007	NAM07 PI424045	NAM08 PI424083A	NAM09 PI549032	NAM10 PI562551
qPro_Oil-20-4	Chr20	28741905	35.8265	7.23831	/	-0.333352	0.208589	0.208589	0.208589	0.208589	0.208589	0.208589	0.208589	0.208589	0.208589	0.208589
qPro_Oil-19-6	Chr19	37,942,561_37,948,821	16.2649	1.44055	/	-0.0593512	0.103264	-0.0593512	-0.0593512	-0.0593512	0.103264	0.103264	0.564222	0.103264	0.103264	0.103264
qPro_Oil-17-5	Chr17	12843143	6.82293	0.652338	/	-0.163892	-0.163892	0.0462429	0.0462429	0.0462429	0.0462429	0.0462429	-0.163892	0.0462429	-0.163892	-0.163892
qPro_Oil-11-5	Chr11	32959788	17.1539	0.63154	/	-0.218679	0.106456	-0.218679	-0.218679	0.106456	0.106456	0.106456	0.106456	0.106456	0.106456	0.106456
qPro_Oil-13-2	Chr13	17,346,558_17,348,255	6.72992	0.421406	/	-0.0106598	0.165846	0.165846	-0.1405	0.165846	-0.1405	-0.0106598	-0.1405	-0.1405	-0.0106598	-0.1405
qPro_Oil-20-3	Chr20	11283257	14.8357	0.351879	/	-0.230991	0.223353	0.223353	-0.230991	-0.230991	0.223353	0.223353	0.223353	0.223353	0.223353	0.223353
qPro_Oil-13-8	Chr13	38005608	9.36703	0.320617	/	-0.092371	-0.092371	-0.092371	-0.092371	0.189667	-0.092371	0.189667	0.189667	0.189667	0.189667	-0.092371
qPro_Oil-13-1	Chr13	17,177,160_17,189,623	5.28656	0.3165	/	-0.171074	-0.171074	0.0789005	-0.171074	-0.171074	0.0789005	0.266111	0.0789005	0.266111	0.0789005	0.266111
qPro_Oil-8-5	Chr08	9520635	16.4875	0.307755	/	-0.0928582	0.278171	-0.0928582	0.185313	0.278171	0.278171	-0.0928582	0.185313	0.278171	0.278171	0.278171
qPro_Oil-2-1	Chr02	13731685	4.61965	0.294004	/	-0.0137892	0.130317	-0.0137892	-0.0137892	0.130317	0.130317	-0.0137892	0.130317	0.130317	0.130317	0.130317
qPro_Oil-18-1	Chr18	2,155,661_2,158,775	3.53685	0.270828	/	-0.0859779	-0.0505351	0.0454236	-0.0505351	-0.0505351	0.0454236	0.0454236	-0.0505351	0.0454236	0.0454236	0.0454236
qPro_Oil-12-5	Chr12	6205295	6.04172	0.259346	/	-0.00387769	-0.00387769	-0.00387769	0.186093	0.186093	0.186093	0.186093	0.186093	0.186093	0.186093	0.186093
qPro_Oil-8-1	Chr08	7108611	7.39457	0.196386	/	-0.173072	0.100441	0.100441	0.100441	-0.173072	0.100441	0.100441	0.100441	0.100441	0.100441	0.100441
qPro_Oil-17-1	Chr17	2492277	10.5645	0.172373	/	-0.0590394	0.161896	-0.0590394	0.161896	0.161896	0.161896	0.161896	-0.0590394	0.161896	0.161896	-0.0590394
qPro_Oil-18-8	Chr18	54347155	6.07844	0.169386	/	-0.10831	-0.10831	0.0889772	-0.10831	0.0889772	0.0889772	0.0889772	0.0889772	0.0889772	-0.10831	0.0889772
qPro_Oil-5-5	Chr05	40,989,234_40,994,783	8.57309	0.167515	/	-0.248338	0.212661	-0.248338	-0.0724258	-0.0724258	-0.248338	-0.248338	-0.248338	-0.0724258	-0.248338	-0.0724258
qPro_Oil-6-4	Chr06	46957939	3.75116	0.147225	Oil plus protein 1-2	-0.0729696	0.106103	0.106103	0.106103	0.106103	-0.0729696	-0.0729696	0.106103	0.106103	-0.0729696	-0.0729696
qPro_Oil-12-7	Chr12	6918054	3.45966	0.134378	/	-0.117037	-0.117037	0.0673025	0.0673025	0.0673025	0.0673025	-0.117037	0.0673025	0.0673025	0.0673025	0.0673025
qPro_Oil-17-4	Chr17	11054156	2.12263	0.0706224	/	-0.0981343	0.0406176	-0.0981343	0.0406176	0.0406176	0.0406176	-0.0981343	-0.0981343	-0.0981343	-0.0981343	-0.0981343
a SNP linkage disequilibrium block
b The loci are relatively consistent with the QTL found in SoyBase

## Sheet: Met
Table S5 The allelic effects of methionine content QTLs that showed positive allelic effects in wild parents and negative allelic effects in the common parent
QTL (RTM-GWAS)	Chr	SNPLDBa	-Log10P	PVE (%)	QTL in SoyBaseb	Allelic effect from NAM parents
						Common parent NC-Raleigh	NAM01 PI378684B	NAM02 PI378690	NAM03 PI378696B	NAM04 PI407020	NAM05 PI407228	NAM06 PI424007	NAM07 PI424045	NAM08 PI424083A	NAM09 PI549032	NAM10 PI562551
qMet-8-1	Chr08	8,284,178_8,310,289	4.70938	24.8879	/	-0.00233376	0.000478388	0.0019319	0.000478388	-0.00291702	0.0019319	-0.000718629	0.0019319	0.000478388	-0.000718629	-0.000718629
qMet-20-2	Chr20	28741905	44.5406	7.49771	Met 4-4	-0.00962294	0.00512117	0.00512117	0.00512117	0.00512117	0.00512117	0.00512117	0.00512117	0.00512117	0.00512117	0.00512117
qMet-15-2	Chr15	3488148	13.7967	1.09319	/	-0.00401783	0.00217705	0.00217705	-0.00401783	0.00217705	0.00217705	0.00217705	0.00217705	0.00217705	0.00217705	0.00217705
qMet-13-3	Chr13	37,312,231_37,400,090	16.8753	0.77848	/	-0.00214716	-0.00214716	-0.00474913	-0.00214716	0.00450969	0.00438893	-0.0035255	0.00438893	-0.00474913	0.00438893	-0.0012717
qMet-15-6	Chr15	16,756,691_16,773,616	3.30461	0.726047	/	-0.00165528	-0.00262711	-0.00262711	-0.00262711	0.00120164	0.00120164	0.00120164	0.00120164	-0.00262711	0.00120164	0.00120164
qMet-5-2	Chr05	5,271,522_5,323,644	2.96808	0.260141	/	-0.00189887	-0.00189887	0.000588147	0.000784022	-0.00404834	-0.00322595	-0.00322595	0.000588147	0.000588147	0.000588147	-0.00322595
qMet-15-5	Chr15	14938044	4.82789	0.188124	Met 5-1	-0.00427755	0.000574164	-0.00427755	-0.00427755	0.000574164	-0.00427755	0.000574164	-0.00427755	-0.00427755	-0.00427755	-0.00427755
qMet-19-3	Chr19	30436555	5.12638	0.174523	/	-0.00407261	0.00387491	0.00387491	-0.00407261	-0.00407261	0.00387491	-0.00407261	0.00387491	0.00387491	-0.00407261	0.00387491
qMet-19-5	Chr19	35,738,620_35,744,275	4.60409	0.168681	/	-0.00135235	-0.00446296	0.00264553	-0.00446296	-0.00446296	0.00264553	-0.00135235	-0.00446296	-0.00446296	-0.00446296	-0.00446296
qMet-6-4	Chr06	43490115	4.11307	0.113838	/	-0.00198632	0.00122726	-0.00198632	0.00122726	0.00122726	-0.00198632	-0.00198632	0.00122726	0.00122726	-0.00198632	0.00122726
qMet-10-3	Chr10	3257741	2.3594	0.0896185	/	-0.00210403	-0.00210403	0.000595961	-0.00210403	0.000595961	-0.00210403	0.000595961	-0.00210403	0.000595961	-0.00210403	0.000595961
a SNP linkage disequilibrium block
b The loci are relatively consistent with the QTL found in SoyBase

## Sheet: Cys
Table S5 The allelic effects of cysteine content QTLs that showed positive allelic effects in wild parents and negative allelic effects in the common parent
QTL (RTM-GWAS)	Chr	SNPLDBa	-Log10P	PVE (%)	QTL in SoyBaseb	Allelic effect from NAM parents
						Common parent NC-Raleigh	NAM01 PI378684B	NAM02 PI378690	NAM03 PI378696B	NAM04 PI407020	NAM05 PI407228	NAM06 PI424007	NAM07 PI424045	NAM08 PI424083A	NAM09 PI549032	NAM10 PI562551
qCys-20-1	Chr20	28741905	8.97789	7.53619	/	-0.00569868	0.00492968	0.00492968	0.00492968	0.00492968	0.00492968	0.00492968	0.00492968	0.00492968	0.00492968	0.00492968
qCys-13-4	Chr13	37,312,231_37,400,090	13.8068	1.52225	/	-0.00593637	-0.00593637	-0.00584753	-0.00593637	0.0110114	-0.00169389	-0.00494875	-0.00169389	-0.00584753	-0.00169389	0.00147809
qCys-15-2	Chr15	4,283,809_4,296,132	3.99063	1.29333	/	-0.00210783	0.00151985	0.0013416	-0.0012061	0.00151985	0.00151985	0.0013416	0.00151985	-0.0012061	0.0013416	0.0013416
qCys-13-3	Chr13	34,243,826_34,325,919	7.62687	0.751619	/	-0.00264895	-0.00393268	0.00629206	0.00119502	0.00119502	0.0104743	0.00119502	0.00119502	0.00629206	0.00119502	0.00119502
qCys-2-4	Chr02	13748685	3.19323	0.522146	/	-0.00223525	-0.00223525	0.00169965	-0.00223525	-0.00223525	0.00169965	0.00169965	-0.00223525	-0.00223525	0.00169965	0.00169965
qCys-8-4	Chr08	9520635	4.63268	0.456994	/	-0.00190636	0.0047582	-0.00190636	0.00285184	0.0047582	0.0047582	-0.00190636	0.00285184	0.0047582	0.0047582	0.0047582
qCys-5-3	Chr05	41855235	5.40827	0.377914	/	-0.00500646	0.00255576	-0.00500646	-0.00500646	-0.00500646	0.00255576	-0.00500646	-0.00500646	0.00255576	-0.00500646	0.00255576
qCys-15-1	Chr15	2987215	9.16831	0.317638	/	-0.00489939	-0.00489939	-0.00489939	0.00371281	-0.00489939	0.00371281	0.00371281	0.00371281	-0.00489939	-0.00489939	-0.00489939
qCys-9-2	Chr09	1919628	9.33086	0.235894	/	-0.00387117	0.00197249	-0.00387117	0.00197249	0.00197249	0.00197249	0.00197249	0.00197249	0.00197249	0.00197249	0.00197249
qCys-6-4	Chr06	49688869	6.11065	0.213873	/	-0.00303853	0.000653403	0.000653403	0.000653403	0.000653403	0.000653403	0.000653403	0.000653403	0.000653403	0.000653403	0.000653403
qCys-8-5	Chr08	16,224,503_16,225,875	7.7044	0.196291	/	-0.00521285	-0.00521285	-0.00521285	-0.00521285	-0.00521285	0.00908453	-0.00521285	-0.0107106	-0.0107106	-0.00521285	-0.00521285
qCys-7-1	Chr07	3337039	3.1734	0.187382	/	-0.00188771	0.00129175	-0.00059596	0.00129175	-0.00059596	0.00129175	0.00129175	0.00129175	-0.00188771	0.00129175	0.00129175
qCys-20-2	Chr20	31129249	7.14224	0.175705	/	-0.00644391	-0.00644391	0.00268072	0.00268072	-0.00644391	0.00268072	0.00268072	-0.00644391	0.00268072	-0.00644391	0.00268072
qCys-5-4	Chr05	41,897,022_41,916,281	2.48184	0.147542	/	-0.000949197	0.00241575	0.00241575	-0.000949197	0.00241575	-0.000949197	0.00241575	-0.00424231	-0.000949197	0.00241575	-0.00424231
qCys-2-2	Chr02	5351331	2.94483	0.0548978	/	-0.00155799	0.0018083	0.0018083	-0.00155799	-0.00155799	0.0018083	0.0018083	0.0018083	0.0018083	0.0018083	0.0018083
qCys-8-3	Chr08	8657875	6.47719	0.0537742	/	-0.00123805	-0.00123805	0.00211577	-0.00123805	-0.00123805	0.00211577	0.00211577	0.00211577	-0.00123805	0.00211577	-0.00123805
a SNP linkage disequilibrium block
b The loci are relatively consistent with the QTL found in SoyBase

## Sheet: Lys
Table S5 The allelic effects of lysine content QTLs that showed positive allelic effects in wild parents and negative allelic effects in the common parent
QTL (RTM-GWAS)	Chr	SNPLDBa	-Log10P	PVE (%)	QTL in SoyBaseb	Allelic effect from NAM parents
						Common parent NC-Raleigh	NAM01 PI378684B	NAM02 PI378690	NAM03 PI378696B	NAM04 PI407020	NAM05 PI407228	NAM06 PI424007	NAM07 PI424045	NAM08 PI424083A	NAM09 PI549032	NAM10 PI562551
qLys-20-2	Chr20	28741905	54.603	25.3839	/	-0.0401588	0.0253557	0.0253557	0.0253557	0.0253557	0.0253557	0.0253557	0.0253557	0.0253557	0.0253557	0.0253557
qLys-15-1	Chr15	3697786	47.0657	3.80164	/	-0.0219296	0.0155146	0.0155146	0.0155146	0.0155146	0.0155146	0.0155146	0.0155146	0.0155146	0.0155146	0.0155146
qLys-13-4	Chr13	30080662	34.8802	1.54191	/	-0.0174809	0.00786808	0.00786808	0.00786808	0.00786808	0.00786808	0.00786808	0.00786808	0.00786808	0.00786808	0.00786808
qLys-13-5	Chr13	37,312,231_37,400,090	11.7304	1.53642	/	-0.00427331	-0.00427331	-0.0145426	-0.00427331	0.0288779	0.0114829	-0.0232715	0.0114829	-0.0145426	0.0114829	-0.00755821
qLys-19-3	Chr19	37,054,073_37,056,121	2.11623	1.24759	/	-0.000370706	0.00366871	0.0070463	0.00366871	0.00366871	0.0070463	0.00366871	0.0070463	0.00366871	0.0070463	0.0070463
qLys-20-1	Chr20	699559	17.5858	0.858965	/	-0.00446616	0.015823	0.015823	-0.00446616	0.015823	0.015823	0.015823	0.015823	0.015823	0.015823	0.015823
qLys-3-2	Chr03	1,991,155_1,998,423	8.04764	0.427786	/	-0.00984517	0.00369954	-0.00188099	-0.00984517	-0.0246018	-0.00188099	0.00369954	-0.00984517	-0.00984517	0.00369954	-0.00188099
qLys-8-3	Chr08	7946404	12.9261	0.369456	/	-0.0231392	0.0091737	-0.0231392	0.0091737	-0.0231392	0.0091737	0.0091737	-0.0231392	0.0091737	0.0091737	0.0091737
qLys-16-9	Chr16	35760955	7.68043	0.35803	/	-0.0062335	0.0168159	0.0105824	0.0168159	-0.0062335	0.0168159	-0.0062335	-0.0062335	-0.0062335	-0.0062335	-0.0062335
qLys-5-1	Chr05	3035420	6.38821	0.263659	/	-0.00725495	0.0132602	0.0132602	-0.00725495	-0.00725495	0.0132602	-0.00725495	-0.00725495	0.0132602	0.0132602	-0.00725495
qLys-15-4	Chr15	12852837	10.3499	0.256657	/	-0.0109799	0.00711258	0.00711258	0.00711258	0.00711258	0.00711258	0.00711258	0.00711258	-0.0109799	0.00711258	0.00711258
qLys-2-3	Chr02	14917949	5.20727	0.204727	Lys 1-2	-0.0059358	0.00879385	0.00879385	0.00879385	-0.0059358	0.00879385	0.00879385	0.00879385	0.00879385	0.00879385	0.00879385
qLys-17-4	Chr17	33652840	6.04416	0.198963	/	-0.008652	0.00393324	0.00393324	0.00393324	0.00393324	0.00393324	0.00393324	0.00393324	0.00393324	0.00393324	0.00393324
qLys-19-4	Chr19	38048680	5.75197	0.193368	/	-0.00883593	-0.00883593	0.0110447	-0.00883593	-0.00883593	0.0110447	0.0110447	0.0110447	0.0110447	0.0110447	0.0110447
qLys-20-3	Chr20	30862344	4.34707	0.165843	/	-0.0136591	0.000879842	0.000879842	0.000879842	-0.0136591	0.000879842	-0.0136591	-0.0136591	0.000879842	-0.0136591	0.000879842
qLys-6-2	Chr06	6385388	3.55979	0.153506	/	-0.00864975	0.00184492	-0.00864975	-0.00864975	-0.00864975	0.00184492	0.00184492	0.00184492	0.00184492	0.00184492	0.00184492
qLys-9-2	Chr09	5084238	5.22263	0.148197	/	-0.00640681	0.00729067	0.00729067	0.00729067	0.00729067	0.00729067	-0.00640681	-0.00640681	0.00729067	0.00729067	0.00729067
qLys-15-6	Chr15	50205710	10.0791	0.141262	/	-0.00301487	0.0152782	0.0152782	0.0152782	-0.00301487	0.0152782	-0.00301487	0.0152782	0.0152782	-0.00301487	-0.00301487
a SNP linkage disequilibrium block
b The loci are relatively consistent with the QTL found in SoyBase

## Sheet: Thr
Table S5 The allelic effects of threonine content QTLs that showed positive allelic effects in wild parents and negative allelic effects in the common parent
QTL (RTM-GWAS)	Chr	SNPLDBa	-Log10P	PVE (%)	QTL in SoyBaseb	Allelic effect from NAM parents
						Common parent NC-Raleigh	NAM01 PI378684B	NAM02 PI378690	NAM03 PI378696B	NAM04 PI407020	NAM05 PI407228	NAM06 PI424007	NAM07 PI424045	NAM08 PI424083A	NAM09 PI549032	NAM10 PI562551
qThr-20-3	Chr20	28741905	32.4712	21.5454	Thr 3-4	-0.020936	0.0105464	0.0105464	0.0105464	0.0105464	0.0105464	0.0105464	0.0105464	0.0105464	0.0105464	0.0105464
qThr-15-2	Chr15	3,700,781_3,713,764	6.80266	3.90396	/	-0.000915074	0.0111434	0.0111434	0.00428521	0.00428521	0.00428521	-0.0104058	0.00428521	-0.0104058	0.00428521	0.0111434
qThr-13-6	Chr13	33466062	13.5533	1.90455	/	-0.00330344	0.00832418	0.00832418	0.00832418	0.00832418	0.00832418	0.00832418	0.00832418	0.00832418	0.00832418	0.00832418
qThr-13-8	Chr13	37,312,231_37,400,090	12.9151	1.07148	/	-0.00320901	-0.00320901	-0.00778979	-0.00320901	0.0160236	0.00983087	0.00021672	0.00983087	-0.00778979	0.00983087	-0.0111332
qThr-17-3	Chr17	35785903	6.04364	0.708826	/	-0.00568275	0.00167282	0.00167282	0.00167282	0.00167282	0.00167282	0.00167282	0.00167282	0.00167282	0.00167282	0.00167282
qThr-9-5	Chr09	41586613	10.8069	0.70644	Thr 3-2	-0.0010098	0.00728531	0.00728531	0.00728531	0.00728531	0.00728531	0.00728531	0.00728531	-0.0010098	0.00728531	-0.0010098
qThr-15-3	Chr15	4,632,878_4,636,920	9.65783	0.646798	/	-0.00907528	0.00521261	0.00521261	-0.00907528	0.00300347	0.00521261	0.00521261	0.00521261	0.00300347	0.00300347	-0.00907528
qThr-19-5	Chr19	37,801,955_37,812,670	14.9153	0.638094	/	-0.0101288	0.0096566	0.0096566	0.00938212	0.0096566	0.00938212	0.0096566	0.0096566	0.0096566	0.00938212	0.0096566
qThr-13-5	Chr13	29671496	5.25546	0.489893	/	-0.00248863	0.00474155	0.00474155	-0.00248863	0.00474155	0.00474155	-0.00248863	0.00474155	0.00474155	0.00474155	0.00474155
qThr-6-7	Chr06	46954093	18.866	0.395999	/	-0.00495033	0.00979682	0.00979682	0.00979682	-0.00495033	0.00979682	0.00979682	0.00979682	0.00979682	-0.00495033	0.00979682
qThr-20-5	Chr20	30862344	21.2215	0.325351	Thr 3-6	-0.0162491	0.001058	0.001058	0.001058	-0.0162491	0.001058	-0.0162491	-0.0162491	0.001058	-0.0162491	0.001058
qThr-15-1	Chr15	3387351	11.8947	0.224043	/	-0.00949171	0.00417455	0.00417455	0.00417455	0.00417455	0.00417455	0.00417455	0.00417455	0.00417455	0.00417455	0.00417455
qThr-15-7	Chr15	12852837	5.89233	0.218232	/	-0.00321549	0.00490987	0.00490987	0.00490987	0.00490987	0.00490987	0.00490987	0.00490987	-0.00321549	0.00490987	0.00490987
qThr-17-5	Chr17	39,621,282_39,633,515	11.362	0.20263	Thr 3-3	-0.00379735	-0.00291358	0.00201835	-0.00379735	-0.00291358	0.00201835	0.00201835	0.00201835	0.00201835	-0.00291358	-0.00291358
qThr-7-1	Chr07	3,849,320_3,858,429	4.71499	0.153367	/	-0.000560044	0.00232008	0.00232008	-0.000560044	-0.000560044	0.00275446	0.00232008	0.00275446	0.00232008	0.00275446	-0.000560044
qThr-8-4	Chr08	17464069	5.58295	0.143604	/	-0.0039466	0.00421621	0.00026961	0.00026961	0.00421621	0.00421621	0.00421621	0.00421621	0.00421621	0.00421621	-0.0039466
qThr-3-3	Chr03	40938166	2.87987	0.115057	/	-0.00404909	0.00094248	0.00094248	0.00094248	0.00094248	0.00094248	-0.00404909	0.00094248	0.00094248	0.00094248	0.00094248
qThr-2-4	Chr02	15097372	8.38426	0.0995034	/	-0.00277482	0.00570559	0.00570559	0.00570559	0.00570559	0.00570559	0.00570559	-0.00277482	0.00570559	0.00570559	0.00570559
qThr-8-2	Chr08	6723590	3.49807	0.0915475	/	-0.00646114	0.00154217	-0.00646114	-0.00646114	-0.00646114	0.00154217	0.00154217	-0.00646114	-0.00646114	-0.00646114	-0.00646114
qThr-15-6	Chr15	7803675	2.87063	0.0897307	/	-0.00447133	0.000909006	0.000909006	0.000909006	0.000909006	0.000909006	0.000909006	0.000909006	-0.00447133	-0.00447133	-0.00447133
qThr-6-1	Chr06	6546570	3.91851	0.0793964	/	-0.00365496	0.00258894	0.00258894	0.00258894	0.00258894	0.00258894	-0.00365496	0.00258894	0.00258894	0.00258894	-0.00365496
qThr-20-2	Chr20	4362472	3.91568	0.0486037	/	-0.0014114	0.00382363	0.00382363	0.00382363	0.00241223	0.00382363	0.00382363	0.00382363	-0.0014114	0.00382363	0.00382363
qThr-4-3	Chr04	7509179	5.11067	0.0442154	/	-0.0019724	0.00331481	0.00331481	0.00134241	0.00331481	0.00331481	0.00331481	0.00331481	0.00331481	0.00331481	0.00331481
qThr-13-7	Chr13	34521744	3.38833	0.0155466	/	-0.00242321	-0.00242321	-0.00242321	0.00197365	-0.00242321	0.00197365	0.00197365	-0.00242321	-0.00242321	-0.00242321	-0.00242321
a SNP linkage disequilibrium block
b The loci are relatively consistent with the QTL found in SoyBase
