# Supplementary material for: Characterization of a G. max × G. soja nested association mapping population and identification of loci controlling seed composition traits from wild soybean
Source: Theor Appl Genet. 2025 Mar 7;138(3):65. doi: 10.1007/s00122-025-04848-5 (PMC11889062; doi:10.1007/s00122-025-04848-5)
Supplement: Supplementary file 12 — Supplementary file12 (XLSX 58 KB) [file 122_2025_4848_MOESM12_ESM.xlsx]

## Sheet: Protein
Table S7 Candidate gene annotation of protein content QTL co-located by RTM-GWAS and SLM
QTL	PVE (%)	Candidate gene	Start (bp)	End (bp)	Alias in A. thaliana	Gene annotation in A. thaliana	Gene Ontology description
qPro-2-2	0.222241	Glyma.02G145700	15053070	15057124	PAP85	Functions in nutrient reservoir activity. Expressed during seedling growth, seed development stages.	biological process; nutrient reservoir activity
qPro-4-1	0.121536	Glyma.04G043700	3500310	3503486	CYCA3	Functions in cyclin-dependent protein kinase regulator activity. Involved in regulation of cell cycle.	regulation of cyclin-dependent protein serine/threonine kinase activity
qPro-4-2	0.535734	Glyma.04G073800	6143772	6144788	NAGK	Encodes a N-acetylglutamate kinase. Involved in arginine biosynthesis.	cellular amino acid biosynthetic process
qPro-4-3	0.214477	Glyma.04G232700	50095808	50108796	/	/	ATP binding; ATPase activity
qPro-4-4	0.105082	/	/	/	/	/	/
qPro-5-1	0.210805	Glyma.05G042700	3828490	3832583	AME1/ FC2	Encodes a LAMMER-type protein kinase that co-precipitates with serine/arginine-rich (SR) proteins in vitro, interaction modulated by phosphorylation of the proteins.	protein autophosphorylation
qPro-5-3	0.137519	Glyma.05G207500	38969844	38973417	TUB6	Encodes a beta-tubulin. Expression of TUB6 has been shown to decrease in response to cold treatment.	cysteine biosynthetic process
qPro-5-4	0.45955	Glyma.05G247300	42069523	42072326	RKL1	Encodes receptor-like protein kinase gene. Involved in transmembrane receptor protein tyrosine kinase signaling.	protein phosphorylation; protein kinase activity
qPro-6-1	0.143654	Glyma.06G096700	7644818	7648134	/	/	arginine biosynthetic process
qPro-6-3	0.198779	Glyma.06G257700	44160331	44163754	/	/	protein phosphorylation; protein serine/threonine kinase activity
qPro-6-4	0.345842	Glyma.06G276900	46806983	46817130	/	/	protein phosphorylation; protein kinase activity
qPro-6-5	0.166499	Glyma.06G298500	48732500	48735644	/	/	biological process
qPro-6-6	0.122147	Glyma.06G299400	48794628	48797035	/	/	cyclin-dependent protein serine/threonine kinase activity
qPro-8-1	0.107689	Glyma.08G035000	2780328	2781834	TINY2	Encodes a member of the DREB subfamily of ERF/AP2 transcription factor family. Contains one AP2 domain.	positive regulation of transcription
qPro-8-2	0.160806	Glyma.08G098000	7511413	7512783	/	/	signaling; transmembrane transport
qPro-8-3	0.134771	Glyma.08G107700	8284689	8288765	/	/	protein phosphorylation
qPro-8-4	1.94171	Glyma.08G115100	8813513	8816792	TUA5	Encodes an isoform of alpha tubulin, closely related to adjacent gene TUA3.	protein polymerization
qPro-8-5	0.363055	Glyma.08G188900	15140483	15144812	/	/	protein phosphorylation; protein kinase activity
qPro-8-6	0.120095	Glyma.08G210500	17015320	17018043	/	/	leucine biosynthetic process; metabolic process
qPro-8-8	0.256363	Glyma.08G317500	43703032	43704635	AT-HF/ HISN4	Encodes a glutamine amidotransferase and cyclase, catalyzes the fifth and sixth steps of the histidine biosynthetic pathway.	histidine biosynthetic process
qPro-8-9	0.432159	Glyma.08G335200	45223456	45229483	/	/	biological process
qPro-9-1	0.121922	Glyma.09G059900	5540197	5546848	PEP	Encodes a polypeptide with K-homology (KH) RNA-binding modules. Acts on vegetative growth and pistil development.	regulation of Rab GTPase activity
qPro-9-2	0.117491	Glyma.09G065200	6356055	6362609	CKL1	Encodes a member of the casein kinase 1 protein family. Expressed in punctate particles at the cell periphery.	protein phosphorylation; protein serine/threonine kinase activity
qPro-9-6	0.892301	Glyma.09G065800	6415401	6417583	/	/	ATP binding; protein binding
qPro-10-1	0.148124	/	/	/	/	/	/
qPro-10-2	0.182444	Glyma.10G158100	39209016	39213444	RCY1	Encodes an ania-6a type arginine-rich cyclin which confers tolerance to NaCl when expressed in yeast.	post-translational protein modification
qPro-11-1	0.989519	Glyma.11G067900	5104879	5105852	/	/	late embryogenesis abundant protein
qPro-11-2	0.116443	Glyma.11G106000	8061774	8066868	LAX2	Encodes a member of the AUX1 LAX family of auxin influx carriers. Required for the establishment of embryonic root cell organization.	amino acid transport
qPro-12-1	0.130622	Glyma.12G020300	1432397	1439459	/	/	ATP binding; ATPase activity
qPro-12-2	0.57433	Glyma.12G048500	3499773	3502868	/	/	regulation of transcription, DNA-dependent
qPro-13-1	0.219427	Glyma.13G045900	14009127	14017826	/	/	regulation of transcription
qPro-13-3	0.202647	Glyma.13G178200	29194609	29200194	/	/	signal transducer activity
qPro-13-5	1.41817	Glyma.13G271000	37307224	37312279	/	/	signal transduction
qPro-13-6	0.176783	Glyma.13G294900	39424826	39427503	/	/	biosynthetic process
qPro-14-2	0.103001	Glyma.14G096200	9006426	9009129	ATCWINV1/ ATBFRUCT1	Encodes a protein with invertase activity.	amino acid transport
qPro-15-1	0.173055	Glyma.15G028900	2325622	2329211	GLX2-4	Functions in hydrolase activity. Involved in methylglyoxal catabolic process to D-lactate.	cysteine biosynthetic process
qPro-15-2	0.207637	Glyma.15G030400	2432433	2444370	/	/	biological process
qPro-15-3	0.118514	Glyma.15G036500	2895619	2895834	/	/	biological process; protein binding
qPro-15-4	0.211386	Glyma.15G038100	3010448	3013773	ATCTIMC/ TPI	Encodes triosephosphate isomerase with triose-phosphate isomerase activity.	cysteine biosynthetic process
qPro-15-5	4.17179	Glyma.15g049200	3874867	3876757	SWEET15	Encodes a member of the SWEET sucrose efflux transporter family proteins.	sugar transmembrane transporter activity
qPro-15-6	0.454771	Glyma.15G089100	6853145	6857094	/	/	lipid metabolic process
qPro-16-7	0.283051	Glyma.16G153100	31368331	31370455	CDC20.1	Interacts with components of the mitochondrial checkpoint complex and mitotic cyclin substrates and is indispensable for normal plant.	signal transduction
qPro-16-8	0.164901	Glyma.16G173500	33400547	33404993	SLAH3	Similar to the SLAC1 protein. Involved in ion homeostasis in guard cells, it can complement an slac1-2 mutant.	transmembrane transport
qPro-16-9	0.104566	Glyma.16G175800	33717020	33725835	ATBFRUCT1	Encodes a protein with invertase activity.	amino acid transport
qPro-17-3	0.694029	Glyma.17G218200	36839844	36844952	ALDH11A3	Encodes a protein with non-phosphorylating NADP-dependent glyceraldehyde-3-phosphate dehydrogenase activity.	cysteine biosynthetic process
qPro-17-4	0.128532	/	/	/	/	/	/
qPro-19-1	0.340083	Glyma.19G019700	2096057	2097271	/	/	protein phosphorylation; protein kinase activity
qPro-19-3	1.99639	Glyma.19G114800	36986187	36992528	/	/	plant protein of unknown function
qPro-19-4	0.224572	Glyma.19G124600	38280162	38286500	ASD1/ ARAF1	Encodes a bifunctional alpha-l-arabinofuranosidase/beta-d-xylosidase. Involved in cell wall modification.	glucuronoxylan metabolic process; xylan catabolic process
qPro-19-5	0.351187	Glyma.19G164900	42567390	42570310	CRA1/ CRU1	Encodes a 12S seed storage protein.	seed maturation; nutrient reservoir activity
qPro-19-6	0.187105	Glyma.19G186000	44415849	44418038	TIM/ PDTPI	Encodes a plastidic triose phosphate isomerase. Mutants have difficulty transitioning from heterotrophic to autotrophic growth.	cysteine biosynthetic process
qPro-20-1	1.44251	Glyma.20G009400	830074	835289	/	/	arginine biosynthetic process
qPro-20-2	0.172649	Glyma.20G017300	1688433	1689074	TIM17	Mitochondrial inner membrane translocase, which is essential for protein import into mitochondria via the general import pathway.	protein maturation; protein transport
qPro-20-3	0.246741	/	/	/	/	/	/
qPro-20-4	13.4899	Glyma.20g085100	31774770	31779804	/	/	CCT motif; protein binding
qPro-20-5	0.166641	/	/	/	/	/	/
qPro-20-6	0.483251	Glyma.20G086800	32322673	32324761	/	/	serine-type endopeptidase activity
qPro-20-7	0.106496	Glyma.20G127100	36925038	36925614	/	/	plant protein of unknown function

## Sheet: Oil
Table S7 Candidate gene annotation of oil content QTL co-located by RTM-GWAS and SLM
QTL	PVE (%)	Candidate gene	Start (bp)	End (bp)	Alias in A. thaliana	Gene annotation in A. thaliana	Gene Ontology description
qOil-1-2	0.414032	Glyma.01G135400	45742972	45759942	MEE44	Functions in nucleotidyltransferase activity.	embryo development ending in seed dormancy
qOil-2-3	0.108389	Glyma.02G081100	7008908	7010913	/	/	lipid metabolic process
qOil-2-4	0.130655	/	/	/	/	/	/
qOil-2-5	1.44044	Glyma.02G149900	15416608	15422632	/	/	oxidation-reduction process
qOil-2-9	0.0782705	Glyma.02G288500	46857783	46863525	CSY3	Encodes a peroxisomal citrate synthase. Expressed throughout seedling and shoot development.	fatty acid beta-oxidation; fatty acid catabolic process
qOil-2-10	0.866439	Glyma.02G300900	47694856	47696004	/	/	biological process
qOil-4-1	0.0732994	Glyma.04G035000	2793125	2795315	AOS/ DDE2	Encodes a member of the cytochrome p450 CYP74 gene family. Functions as an allene oxide synthase.	regulation of lipid metabolic process; unsaturated fatty acid biosynthetic process
qOil-4-2	0.0697759	Glyma.04G037300	2969145	2971210	PLP2/ PLA	Encodes a lipid acyl hydrolase with wide substrate, which plays a role in cell death and differentially affects the accumulation of oxylipins.	lipid metabolic process; metabolic process
qOil-4-3	0.922098	Glyma.04G040900	3261939	3263363	WOX4	Part of the TDIF-TDR-WOX4 signaling pathway that plays a crucial role in the maintenance of the vascular meristem organization during secondary growth.	regulation of transcription; signal transduction
qOil-4-4	0.294075	Glyma.04G088500	7605522	7607971	TUA2	Encodes alpha-2,4 tubulin which involved in microtubule-based process. Responses to salt stress.	GTP catabolic process
qOil-4-5	0.0522468	/	/	/	/	/	/
qOil-5-4	0.188189	Glyma.05G162300	35350322	35352715	HSF/ A4A	Member of heat stress transcription factor (Hsf) family responsive to chitin.	intracellular signal transduction
qOil-5-5	0.204895	Glyma.05G168300	35880140	35890995	PLDDELTA	Encodes a protein with phospholipase D activity. Involved in phospolipase metabolism.	phosphatidic acid metabolic process
qOil-5-6	0.0676513	Glyma.05G210300	39221307	39225275	BEL1	Loss of function mutations showed homeotic conversion of integuments to carpels.	regulation of transcription
qOil-5-7	0.18155	Glyma.05G236300	41265538	41267276	PCR2	Encodes a membrane protein involved in zinc transport and detoxification	response to oxidative stress
qOil-5-8	3.03359	Glyma.05G247300	42069523	42072326	RKL1	Involved in transmembrane receptor protein tyrosine kinase signaling pathway.	regulation of meristem growth
qOil-6-1	0.0765454	Glyma.06G052700	3981500	3992391	CYP711A1/ MAX1	Mediate control of shoot branching via synthesis of a signal molecule.	oxidation-reduction process
qOil-6-2	0.51	Glyma.06G107100	8610260	8612719	/	/	metabolic process
qOil-6-3	0.18	Glyma.06G253500	43099568	43101274	ULT1	Encodes a novel Cys-rich protein and acts as a negative regulator of meristem cell accumulation in inflorescence and floral meristems.	biological process
qOil-6-4	2.09	Glyma.06G320100	50874167	50888920	PEX5	Encodes the peroxisomal targeting signal type 1 receptor and maintains the function of glyoxylosome and leaf peroxisome.	lipid transport; intra-Golgi vesicle-mediated transport
qOil-6-5	0.0488101	/	/	/	/	/	/
qOil-8-3	0.203219	Glyma.08G104100	7993317	7995690	CYP78A5/ KLU	Contributes to the generation of a growth-stimulating signal distinct from the classical phytohormones that prevents proliferation arrest, promoting organ growth.	oxidation-reduction process
qOil-8-4	1.06008	Glyma.08G183500	14724438	14726579	SAG29/ SWEET15	Encodes a member of the SWEET sucrose efflux transporter family proteins.	sucrose transmembrane transporter activity
qOil-8-5	1.23019	Glyma.08G184800	14819705	14820615	ARPN	Encodes plantacyanin one of blue copper proteins. Involved in anther development and pollination.	lipid storage; photomorphogenesis
qOil-9-1	0.391651	Glyma.09G023600	1916873	1923145	PHB/ ATHB14	Dominant PHB mutations causes transformation of abaxial leaf fates into adaxial leaf fates.	lipid storage; regulation of transcriptionsis
qOil-9-2	0.204914	Glyma.09G178100	40288436	40293420	BGLU44	Involved in carbohydrate metabolic process.	carbohydrate metabolic process
qOil-10-3	0.290986	Glyma.10G188600	42181852	42200398	/	/	biological process
qOil-10-4	0.207012	Glyma.10G203400	43470820	43474509	/	/	lipid metabolic process
qOil-10-5	0.235559	/	/	/	/	/	/
qOil-10-6	0.141309	Glyma.10G255100	48212158	48216502	PKP1	Important for seed oil biosynthesis with significantly increased expression in maturing seeds	glycolysis; lipid metabolic process
qOil-10-7	0.187458	Glyma.10G281400	50254563	50258108	HPR	Encodes hydroxypyruvate reductase. Functions in glycerate dehydrogenase activity.	photosynthesis, light reaction
qOil-10-8	0.56346	Glyma.10G288100	50704732	50706882	/	/	proteolysis
qOil-12-1	0.518712	Glyma.12G006200	462119	470910	/	/	lipid transport
qOil-12-2	0.15386	Glyma.12G008300	613939	617457	TWD1/ UCU2	Encodes a 42 kDa FK506-binding protein.	Golgi vesicle transport
qOil-12-3	0.490796	Glyma.12G067700	4960025	4964029	PDI2	Encodes a protein disulfide isomerase-like (PDIL) protein. Involved in response to oxidative stress.	Golgi vesicle transport; cell redox homeostasis
qOil-12-4	0.256406	Glyma.12G085900	6930928	6936598	/	/	metabolic process
qOil-13-5	0.250481	Glyma.13G178200	29194609	29200194	/	/	biological process
qOil-13-6	0.36149	Glyma.13G204800	31886267	31887850	ATPC1	Encods the gamma subunit of Arabidopsis chloroplast ATP synthase.	lipoate metabolic process; unsaturated fatty acid biosynthetic process
qOil-13-7	0.272796	Glyma.13G207600	32108641	32110199	HAP5C/ NF-YC9	Encodes a NF-YC homologue NF-YC9. NF-YC3, NF-YC4 and NF-YC9 redundantly modulate GA- and ABA-mediated seed germination.	regulation of transcription
qOil-14-1	0.135669	/	/	/	/	/	/
qOil-14-2	0.102346	Glyma.14G087800	7877924	7880237	/	/	carbohydrate metabolic process
qOil-14-3	0.122035	Glyma.14G096300	9008982	9013132	/	/	acetyl-CoA biosynthetic process; glycolysis
qOil-15-1	0.352328	Glyma.15G039700	3130909	3135828	UBC7	Encods ubiquitin conjugating enzyme E2. Functions in the plant READ pathway, required in plant responses to multiple stress conditions.	ubiquitin-dependent protein catabolic process
qOil-15-2	3.20082	Glyma.15G046300	3688842	3690513	KCS7	A member of the 3-ketoacyl-CoA synthase family involved in the biosynthesis of VLCFA.	fatty acid biosynthetic process; lipid biosynthetic process
qOil-15-3	0.35039	Glyma.15G052500	4135111	4139868	/	/	fatty acid biosynthetic process
qOil-15-4	5.44471	Glyma.15G076900	5911140	5917593	RLP4	Encods receptor like protein 4.	signal transduction
qOil-15-5	0.156151	Glyma.15G131200	10541773	10548422	/	/	oxidation-reduction process
qOil-15-8	0.680687	Glyma.15G133600	10739290	10743519	/	/	carbohydrate metabolic process
qOil-15-9	0.188199	Glyma.15G148200	12189394	12197241	PRMT4A	Double mutants flower late due to defect in the autonomous pathway and they have elevated levels of FLC transcripts.	lipid storage; ovule development
qOil-15-10	0.514507	Glyma.15G170300	15411545	15416020	CKX3	Functions in catalytic the degradation of cytokinins.	oxidation-reduction process
qOil-15-11	0.200615	/	/	/	/	/	/
qOil-16-2	0.308339	Glyma.16G017200	1512023	1514299	PPa1	Encodes a soluble protein with inorganic pyrophosphatase activity.	lipid storage; metabolic process
qOil-16-3	0.168591	Glyma.16G031300	2949165	2950467	LEA14/ LSR3	Encodes late-embryogenesis abundant protein. Its mRNA levels are induced in response to light stress.	embryo development ending in seed dormancy
qOil-16-4	0.20901	Glyma.16G073900	7451047	7451566	/	/	metabolic process
qOil-16-5	0.0765064	/	/	/	/	/	/
qOil-16-6	0.0585227	Glyma.16G157300	31794899	31799663	/	/	fatty acid catabolic process; transmembrane transport
qOil-16-7	0.288423	Glyma.16G158400	31863760	31867327	TT10/ LAC15	Involved in lignin and flavonoids biosynthesis	oxidation-reduction process
qOil-16-8	0.113495	Glyma.16G167800	32772162	32778480	ATXPD/ UVH6	Negative regulation of UV damage and heat induced stress response.	positive regulation of transcription
qOil-17-1	0.493904	Glyma.17G086400	6670952	6672249	/	/	lipid storage
qOil-17-2	0.165875	Glyma.17G226100	38032261	38040867	ER/ QRP1	Affecting transpiration efficiency by affecting epidermal and mesophyll development, stomatal density and leaf porosity.	regulation of cell division; regulation of organ morphogenesis
qOil-17-3	0.54872	Glyma.17G251000	40583383	40585759	KCS4	A member of the 3-ketoacyl-CoA synthase family involved in the biosynthesis of VLCFA.	fatty acid biosynthetic process; lipid biosynthetic process
qOil-18-4	0.254517	Glyma.18G236000	52454316	52456921	/	/	biological process
qOil-19-1	0.426994	Glyma.19G009100	867635	870397	FDH	Encodes a NAD-dependent formate dehydrogenase.	metabolic process; oxidation-reduction process
qOil-19-2	0.220211	Glyma.19G020100	2143259	2146240	VDAC1	Encods a voltage-dependent anion channel which involved in metabolite exchange between the organelle and the cytosol.	transmembrane transport
qOil-19-5	0.101138	/	/	/	/	/	/
qOil-19-6	0.360851	Glyma.19G185700	44426080	44431929	BETA	Protein phosphatase type 2A regulator activity.	signal transduction
qOil-19-7	0.450172	Glyma.19G232900	48296415	48299266	RPT5A/ ATS6A.2	Mutant displayed 50% pollen lethality, indicating that RPT5a is essential for male gametophyte development.	fatty acid beta-oxidation
qOil-20-1	1.83243	Glyma.20G007900	734922	741835	LACS2/ LRD2	Encodes a long chain acyl-CoA synthetase that catalyzes the synthesis of omega-hydroxy fatty acyl-CoA intermediates in the pathway to cutin synthesis.	fatty acid biosynthetic process; fatty acid metabolic process
qOil-20-2	0.0525251	Glyma.20G034700	4748250	4749617	/	/	biological process
qOil-20-4	0.660551	/	/	/	/	/	/
qOil-20-5	11.71	Glyma.20G081500	30754950	30775867	/	/	lipid metabolic process
qOil-20-6	0.118789	Glyma.20G105400	34796301	34808587	MSL6	Encodes mechanosensitive channel of conductance-like 6.	transmembrane transport

## Sheet: Pro+Oil
Table S7 Candidate gene annotation of total protein and oil content QTL co-located by RTM-GWAS and SLM
QTL	PVE (%)	Candidate gene	Start (bp)	End (bp)	Alias in A. thaliana	Gene annotation in A. thaliana	Gene Ontology description
qPro_Oil-1-1	0.581247	Glyma.01G015800	1533147	1534160	MKK10	A member of MAP Kinase. Involved in protein amino acid phosphorylation.	protein phosphorylation
qPro_Oil-2-1	0.294004	Glyma.02G132400	13717095	13722005	LOH2	Loss of function mutant is sensitive to AAL-toxin.	long-chain fatty acid biosynthetic process
qPro_Oil-2-5	0.404264	Glyma.02G242300	43088016	43088773	FLA2	Encodes fasciclin-like arabinogalactan-protein 2. Involved in response to cyclopentenone.	acetyl-CoA metabolic process
qPro_Oil-2-6	0.131401	Glyma.02G258100	44462014	44501456	EMB2771	Encodes a subunit of E3 ubiquitin ligase complex that plays a synergistic role with APC4 both in female gametogenesis and in embryogenesis.	proteasomal ubiquitin-dependent protein catabolic process;
qPro_Oil-5-3	0.0905663	Glyma.05G212900	39435299	39443685	/	/	ATP binding; ATPase activity
qPro_Oil-5-4	0.125625	Glyma.05G222400	40175192	40177137	ACO1	Encodes a protein whose sequence is similar to 1-aminocyclopropane-1-carboxylate oxidase.	ethylene biosynthetic process; oxidation-reduction process
qPro_Oil-5-5	0.167515	Glyma.05G232700	41017569	41021647	/	/	glycerol biosynthetic process; lipid metabolic process
qPro_Oil-5-6	0.329677	Glyma.05G245000	41912388	41916409	/	/	lipid metabolic process; oxidoreductase activity
qPro_Oil-6-4	0.147225	Glyma.06G277700	46953435	46954474	/	/	biological process
qPro_Oil-6-5	0.244793	Glyma.06G290100	47897433	47899059	SOM	Negatively regulates light-dependent seed germination downstream of PIL5.	regulation of transcription
qPro_Oil-8-1	0.196386	Glyma.08G094200	7157662	7163180	ZFP4	Encodes a zinc finger protein containing only a single zinc finger.	regulation of transcription, DNA-dependent
qPro_Oil-8-2	0.20075	Glyma.08G096500	7396888	7399006	JAZ8/ TIFY5A	Encodes jasmonate-zim-domain protein 8.	ethylene biosynthetic process
qPro_Oil-8-3	0.505711	/	/	/	/	/	/
qPro_Oil-8-4	5.54634	Glyma.08G107800	8296196	8307328	AK-HSDH	Encodes a bifunctional aspartate kinase/homoserine dehydrogenase and catalyzes the synthesis of essential amino acids threonine, isoleucine and methionine.	cellular amino acid biosynthetic process
qPro_Oil-8-5	0.307755	Glyma.08G124000	9520050	9525223	ZAC	ADP-ribosylation factor GTPase-activating protein containing zinc finger and C2 domains and a novel PI-3-P-binding protein region.	Golgi vesicle transport; intracellular protein transport
qPro_Oil-8-6	0.215498	Glyma.08G189000	15156094	15156785	HB24/ ZHD6	Encodes homeobox protein 24. Involved in regulation of transcription.	DNA binding transcription factor activity
qPro_Oil-11-1	0.253767	Glyma.11G000300	14155	24130	HDA1/ RPD3A	Encodes a histone deacetylase which involved in jasmonic acid and ethylene dependent pathogen resistance.	regulation of multicellular organismal development
qPro_Oil-11-2	0.804347	Glyma.11G067900	5104879	5105852	/	/	biological process
qPro_Oil-11-3	0.449252	Glyma.11G214000	30744999	30750227	emb2734	Embryo defective 2734 which involved in embryo development ending in seed dormancy.	nucleotide biosynthetic process
qPro_Oil-11-4	0.34102	Glyma.11G227600	32263397	32265463	/	/	transferase activity
qPro_Oil-11-5	0.63154	Glyma.11G234600	32979921	32982422	/	/	amino acid transport
qPro_Oil-12-2	1.1633	Glyma.12G007600	558491	562377	ARP7	Encodes an actin-related protein required for normal embryogenesis, plant architecture and floral organ abscission	lipid storage; methionine biosynthetic process
qPro_Oil-12-3	0.0844841	Glyma.12G064500	4752366	4753273	DSI-1VOC	Encodes dessication-induced 1VOC superfamily protein with catalytic activity.	catalytic activity
qPro_Oil-12-4	2.26684	Glyma.12G079000	6178926	6181326	/	/	biological process
qPro_Oil-12-5	0.259346	Glyma.12G079700	6241973	6246776	/	/	carbohydrate metabolic process; glycolysis
qPro_Oil-12-6	0.193684	Glyma.12G084200	6728859	6735461	/	/	intracellular protein transport
qPro_Oil-12-7	0.134378	Glyma.12G085600	6901649	6910363	NAT12	Encodes nucleobase-ascorbate transporter 12 with transmembrane transporter activity.	transmembrane transport
qPro_Oil-12-11	0.149178	/	/	/	/	/	/
qPro_Oil-12-12	0.185448	Glyma.12G188300	34938827	34948249	MED8	Encodes a subunit of the mediator complex to regulate plant defense and flowering.	regulation of flower development
qPro_Oil-12-13	0.277849	Glyma.12G216000	37507246	37511880	CRLK1	Encodes CRLK1 calcium/calmodulin-regulated receptor-like kinase crucial for cold tolerance.	protein phosphorylation
qPro_Oil-13-1	0.3165	Glyma.13G071000	17124915	17127638	FAC1/ ATAMPD	Encodes a protein with in vitro AMP deaminase activity that is involved in embryogenesis.	lipid storage; seed maturation
qPro_Oil-13-2	0.421406	/	/	/	/	/	/
qPro_Oil-13-3	0.987152	Glyma.13G081000	18860685	18865783	/	/	amino acid import; amino acid transport
qPro_Oil-13-6	0.135634	Glyma.13G217500	33046237	33053366	TRANS11	Encodes protein similar to similar to bacterial translocase I. Expressed during flower bud development.	lipid metabolic process; protein glycosylation
qPro_Oil-13-7	3.15463	Glyma.13G221900	33488305	33492501	SCPL12	Encodes serine carboxypeptidase-like 12 which involved in proteolysis.	proteolysis
qPro_Oil-13-8	0.320617	Glyma.13G279000	38006901	38012242	/	/	protein glycosylation
qPro_Oil-13-9	0.906012	Glyma.13G285900	38682756	38683528	HTA10	Encodes histone H2A protein DNA binding function.	DNA binding
qPro_Oil-17-1	0.172373	Glyma.17G034000	2489617	2491715	/	/	lipid metabolic process
qPro_Oil-17-2	0.135744	Glyma.17G089600	6976412	6981465	DXR/ PDE129	DXR knockout or strongly silenced lines have a seedling lethal, albino phenotype.	cellular amino acid biosynthetic process
qPro_Oil-17-3	1.69932	Glyma.17G090600	7067061	7072129	/	/	cysteine biosynthetic process; methionine biosynthetic process
qPro_Oil-17-4	0.0706224	Glyma.17G137800	11120441	11125112	BETAVPE	Encodes a vacuolar processing enzyme belongs to a novel group of cysteine proteases that is essential for the proper processing of storage proteins.	proteolysis; vacuolar protein processing
qPro_Oil-17-5	0.652338	Glyma.17G153300	12841610	12847583	NRT1.5	Transmembrane nitrate transporter. Involved in xylem transport of nitrate from root to shoot.	cellular modified amino acid biosynthetic process
qPro_Oil-18-1	0.270828	Glyma.18G028800	2170280	2175440	ASA1	Encodes the alpha subunit of anthranilate synthase and forms a link between ethylene signalling and auxin synthesis in roots.	threonine catabolic process; tryptophan biosynthetic process
qPro_Oil-18-7	0.487974	Glyma.18G208000	49281954	49285153	/	/	oxidation-reduction process
qPro_Oil-18-8	0.169386	Glyma.18G257300	54321019	54321658	MIF2	Encodes mini zinc finger 2 with Cys/His-rich dimerisation domain.	biological process; DNA binding
qPro_Oil-18-9	0.0343697	Glyma.18G300600	57844897	57846271	RABA5d	Encodes RAB GTPase homolog A5D which envolved in protein transport, small GTPase mediated signal transduction.	protein transport
qPro_Oil-19-6	1.44055	Glyma.19G121500	37981996	37988349	FUS12/ COP12/ CSN2	Represses photomorphogenesis and induces skotomorphogenesis in the dark.	photomorphogenesis; protein catabolic process
qPro_Oil-19-7	0.411566	Glyma.19G137700	39904075	39916887	/	/	fatty acid catabolic process
qPro_Oil-20-1	0.168693	Glyma.20G017300	1688433	1689074	TIM17	Encodes mitochondrial inner membrane translocase.	protein maturation; protein transport
qPro_Oil-20-2	0.530177	/	/	/	/	/	/
qPro_Oil-20-3	0.351879	Glyma.20G051100	11306261	11313085	/	/	fatty acid beta-oxidation; protein glycosylation
qPro_Oil-20-4	7.23831	Glyma.20G078100	28939497	28944942	/	/	protein phosphorylation

## Sheet: Met
Table S7 Candidate gene annotation of methionine content QTL co-located by RTM-GWAS and SLM
QTL	PVE (%)	Candidate gene	Start (bp)	End (bp)	Alias in A. thaliana	Gene annotation in A. thaliana	Gene Ontology description
qMet-2-6	0.113987	Glyma.02G264700	44979872	44982156	ABI4/ SUN6/ GIN6	Encodes ERF/AP2 transcription factor which involved in ABA signal transduction and ABA-mediated glucose response.	protein ubiquitination; seed development
qMet-4-2	0.141292	Glyma.04G036300	2876544	2882635	MAPKKK5	Encodes a member of the MEKK subfamily. Functions in protein kinase activity and ATP binding.	protein phosphorylation
qMet-4-3	0.201537	Glyma.04G198500	47074408	47077440	MTN3/ SWEET12	Encodes a member of the SWEET sucrose efflux transporter family proteins.	sucrose transport
qMet-5-1	0.111907	Glyma.05G053300	4810549	4814012	SMO1-1	Encodes a member of the SMO1 family of sterol 4alpha-methyl oxidases.	methionine biosynthetic process
qMet-5-2	0.260141	Glyma.05G056800	5236722	5248103	ORP2A	Encodes oxysterol binding protein 2A.	signal transduction
qMet-5-3	0.0988011	Glyma.05G057600	5337741	5338588	/	/	lipid transport
qMet-6-2	0.0194397	Glyma.06G129000	10603834	10607138	/	/	protein ubiquitination; ubiquitin-dependent protein catabolic process
qMet-6-4	0.113838	Glyma.06G255300	43508900	43510988	/	/	regulation of transcription
qMet-6-5	0.0886242	Glyma.06G283900	47201931	47206514	LEA25	Encodes late embryogenesis protein which plays a role in stablizing membranes in response to freezing stress.	late embryogenesis protein
qMet-7-1	0.0720515	Glyma.07G021100	1647678	1650627	CDKB1	Encodes a member of a plant specific family of cyclin dependent kinases.	protein phosphorylation; regulation of cell cycle
qMet-8-1	24.8879	Glyma.08G111700	8604527	8606424	SUM2/ SUMO2	Encodes a small ubiquitin-like modifier (SUMO) polypeptide, much like ubiquitination, leading to post-translational modification.	methionine biosynthetic proces
qMet-8-2	0.858947	/	/	/	/	/	/
qMet-8-3	0.381303	/	/	/	/	/	/
qMet-10-1	0.111028	Glyma.10G026800	2346215	2347905	PLP9/ PLA	Encodes PATATIN-like protein 9 functions in nutrient reservoir activity.	nutrient reservoir activity
qMet-10-2	0.432833	Glyma.10G031400	2737231	2747801	/	/	immune response
qMet-10-3	0.0896185	Glyma.10G037100	3256351	3259176	CRA1/ CRU1	Encodes a 12S seed storage protein.	seed maturation; nutrient reservoir activity
qMet-11-1	0.354042	Glyma.11G067900	5104879	5105852	/	/	biological process
qMet-11-2	0.107718	Glyma.11G068900	5179525	5181597	/	/	late embryogenesis abundant (LEA) protein
qMet-13-3	0.77848	Glyma.13G270600	37265741	37269626	GRF9/ GF14 MU	Binding calcium and showing induced structural changes.	regulation of protein localization
qMet-14-2	0.449693	Glyma.14G191300	45598008	45603255	PTR1	Encodes a di- and tri-peptide transporter, ptr1 mutants have a lower dry weight than wild type plants.	nitrogen compound metabolic process
qMet-15-1	0.282019	Glyma.15G036500	2895619	2895834	/	/	biological process
qMet-15-2	1.09319	Glyma.15G043800	3449709	3453402	/	/	protein phosphorylation
qMet-15-4	0.132881	Glyma.15G152900	12680146	12681864	SRC2	Specifically binding the peptide PIEPPPHH and involved in protein storage vacuole targeting.	amino acid import; basic amino acid transport
qMet-15-5	0.188124	/	/	/	/	/	/
qMet-15-6	0.726047	Glyma.15G176600	16739500	16754083	/	/	biological process
qMet-16-7	0.0863667	Glyma.16G196200	35760178	35761852	HSFB2A	Encodes heat shock transcription factor B2A and involved in response to chitin.	intracellular signal transduction; regulation of transcription
qMet-19-3	0.174523	/	/	/	/	/	/
qMet-19-4	0.0884605	Glyma.19G085900	30613531	30625149	/	/	defense response; signal transduction
qMet-19-5	0.168681	Glyma.19G106100	35706447	35708388	VAM3/ SYP22/ SGR3	Syntaxin-related protein required for vacuolar assembly.	intracellular protein transport
qMet-19-6	4.08109	Glyma.19G118800	37643375	37647739	FH	Encodes a frataxin homolog. Knock-out mutants are lethal.	embryo development; oxidation-reduction process
qMet-19-7	0.329422	Glyma.19G122600	38082953	38088034	TOC34/ OEP34	Outer membrane GTPase protein that may function in import of nuclear encoded proteins into the chloroplast.	intracellular protein transport
qMet-20-1	0.167834	Glyma.20G007400	685143	690637	/	/	glycolysis; photosynthesis
qMet-20-2	7.49771	Glyma.20G078100	28939497	28944942	/	/	protein glycosylation; protein phosphorylation
qMet-20-3	0.256288	Glyma.20G129700	37084005	37088880	MTK	Encodes 5-methylthioribose kinase and involved in methionine cycle.	methionine biosynthetic process

## Sheet: Cys
Table S7 Candidate gene annotation of cysteine content QTL co-located by RTM-GWAS and SLM
QTL	PVE (%)	Candidate gene	Start (bp)	End (bp)	Alias in A. thaliana	Gene annotation in A. thaliana	Gene Ontology description
qCys-2-1	0.128894	Glyma.02G049400	4490216	4495264	/	/	cellular protein modification process; protein metabolic process
qCys-2-2	0.0548978	Glyma.02G059600	5370648	5371762	CML41	Encodes calmodulin-like 41 and functions in calcium ion binding.	amino acid import
qCys-2-4	0.522146	Glyma.02G133000	13760608	13761881	/	/	biological process
qCys-5-3	0.377914	Glyma.05G244600	41884792	41889708	MPK9	Encodes a protein with similarity to MAP kinases and involved in reactive oxygen species mediated ABA signaling.	protein phosphorylation; signal transduction
qCys-5-4	0.147542	Glyma.05G246100	41987169	41988796	TUB6	Encodes a beta-tubulin, expression decrease in response to cold treatment.	cysteine biosynthetic process
qCys-6-4	0.213873	Glyma.06G308500	49715706	49717556	/	/	amino acid transport; metabolic process
qCys-7-1	0.187382	Glyma.07G040600	3369293	3379121	/	/	cysteine biosynthetic process
qCys-7-2	0.126343	Glyma.07G093000	8681254	8683612	/	/	protein phosphorylation
qCys-7-3	0.167645	/	/	/	/	/	/
qCys-7-4	0.366693	/	/	/	/	/	/
qCys-8-1	0.356264	Glyma.08G109800	8423696	8424408	LCR82	Encodes a member of a family of small,secreted, cysteine rich protein with sequence similarity to the PCP (pollen coat protein) gene family.	low-molecular-weight cysteine-rich 82
qCys-8-2	17.9692	Glyma.08G111100	8546182	8558094	/	/	metabolic process
qCys-8-3	0.0537742	Glyma.08G112600	8660670	8663379	/	/	amino acid transport
qCys-8-4	0.456994	Glyma.08G124000	9520050	9525223	ZAC	ADP-ribosylation factor GTPase-activating protein containing zinc finger and C2 domains.	golgi vesicle transport; intracellular protein transport
qCys-8-5	0.196291	Glyma.08G201100	16266136	16268080	AHP4	Encodes histidine-containing phosphotransmitter and functions as redundant positive regulators of cytokinin signaling.	cytokinin mediated signaling pathway
qCys-8-6	0.150813	/	/	/	/	/	/
qCys-9-1	0.10267	Glyma.09G009100	718213	723615	HT1	Encodes high leaf temperature 1, belongs to protein kinase superfamily	protein phosphorylation
qCys-9-2	0.235894	Glyma.09G023500	1904261	1904896	/	/	biological process
qCys-10-1	0.127412	Glyma.10G012300	1127474	1131792	CLPP5	Nuclear-encoded ClpPs (caseinolytic protease).	proteolysis; starch biosynthetic process
qCys-10-2	0.32863	Glyma.10G026800	2346215	2347905	PLP9/ PLA	Group III patatin-like phospholipase which regulates lignin biosynthesis and influences the rate of seed germination.	nutrient reservoir activity
qCys-10-3	0.196374	Glyma.10G032500	2824499	2830479	DRIP2	Encodes a C3HC4 RING-domain-containing ubiquitin E3 ligase capable of interacting with DREB2A. DRIP2 seems to be involved in regulating stress-related transcriptional changes and drought tolerance.	protein ubiquitination
qCys-11-5	0.607343	Glyma.11G223200	31833899	31837181	/	/	protein phosphorylation
qCys-12-2	0.223024	Glyma.12G188800	35041693	35045547	BLH1	Encodes a member of the BEL-like homeodomain protein family. Loss of function alleles have no female gametophyte defects.	cysteine biosynthetic process
qCys-13-3	0.751619	Glyma.13G229300	34145492	34146830	PYL6/ RCAR9	Encodes a member of the PYR/PYL/RCAR family protein, with function of abscisic acid sensors.	biological process
qCys-13-4	1.52225	Glyma.13G270600	37265741	37269626	GRF9	Binds calcium and displays induced structural changes.	cysteine biosynthetic process
qCys-15-1	0.317638	Glyma.15G038100	3000325	3002676	TPI/ CYTOTPI	Encodes triosephosphate isomerase, functions in triose-phosphate isomerase activity.	cysteine biosynthetic process
qCys-15-2	1.29333	Glyma.15G054000	4244811	4247783	LOL3/ MCP1B/ MC1	Encodes a type I metacaspase. MC1 is a positive regulator of cell death and requires conserved caspase-like putative catalytic residues for its function.	cysteine-type endopeptidase activity
qCys-17-1	0.140947	Glyma.17G096900	7635014	7645695	/	/	biological process; response to zinc ion
qCys-19-1	3.48852	Glyma.19G119200	37677773	37683394	CS26	Encodes a protein that possesses S-sulfocysteine synthase activity and lacks O-acetylserien (thiol) lyase activity.	cysteine biosynthetic process
qCys-19-2	0.255447	Glyma.19G132400	39328218	39332077	/	/	biosynthetic process
qCys-19-3	0.185029	Glyma.19G151800	41234463	41236341	/	/	signal transduction
qCys-20-1	7.53619	Glyma.20G078100	28939497	28944942	/	/	protein glycosylation; protein phosphorylation
qCys-20-2	0.175705	Glyma.20G082600	31134997	31135787	/	/	biological process
qCys-20-3	0.0494819	/	/	/	/	/	/
qCys-20-4	0.413468	Glyma.20G129200	37049072	37052666	/	/	protein phosphorylation

## Sheet: Lys
Table S7 Candidate gene annotation of lysine content QTL co-located by RTM-GWAS and SLM
QTL	PVE (%)	Candidate gene	Start (bp)	End (bp)	Alias in A. thaliana	Gene annotation in A. thaliana	Gene Ontology description
qLys-2-1	0.249793	Glyma.02G004400	490893	499577	TPR3	Encodes one of the 36 carboxylate clamp (CC)-tetratricopeptide repeat (TPR) proteins with potential to interact with Hsp90/Hsp70 as co-chaperones.	histone lysine methylation
qLys-2-2	0.120001	Glyma.02G129300	13238816	13244513	/	/	protein phosphorylation; protein kinase activity
qLys-2-3	0.204727	Glyma.02G144600	14923607	14928755	EOL1	Encodes a paralog of ETO1, which is a negative regulator of ACS5 (a key enzyme in ethylene biosynthesis pathway).	cellular amino acid biosynthetic process
qLys-2-4	0.182388	Glyma.02G156400	16581002	16583104	RKF1	Receptor-like serine/threonine kinase. Expressed in early flower primordial, stamen, and pollen grains.	protein phosphorylation
qLys-3-1	0.171597	Glyma.03G006000	564616	574984	ZIGA4/ AGD14	A member of ARF GAP domain (AGD).	protein autophosphorylation
qLys-3-2	0.427786	Glyma.03G019800	2042924	2045722	GA20OX2	Encodes gibberellin 20-oxidase. Involved in gibberellin biosynthesis.	oxidation-reduction process
qLys-5-1	0.263659	/	/	/	/	/	/
qLys-5-2	0.154035	Glyma.05G039100	3465774	3468662	GSO1	Encodes a putative leucine-rich repeat transmembrane-type receptor kinase. GSO1 is required for the formation of a normal epidermal surface during embryogenesis.	protein phosphorylation
qLys-6-1	0.0448933	Glyma.06G053000	4010692	4013662	/	/	lysine biosynthetic process via diaminopimelate
qLys-6-2	0.153506	Glyma.06G082400	6336628	6341690	ASP3/ YLS4	Encodes the chloroplastic isozyme of aspartate aminotransferase. Involved in aspartate biosynthesis and nitrogen metabolism.	biosynthetic process; nitrogen compound metabolic process
qLys-8-3	0.369456	Glyma.08G104100	7993317	7995690	CYP78A5/ KLU	Contributes to the generation of a growth-stimulating signal distinct from the classical phytohormones that prevents proliferation arrest, promoting organ growth.	oxidation-reduction process
qLys-8-4	13.5892	Glyma.08G109000	8364770	8371241	AIR3	Encodes a protein similar to subtilisin-like serine protease which is believed to be active outside the plant cell.	metabolic process; protein binding
qLys-8-5	0.416627	Glyma.08G113400	8703339	8705594	/	/	sterol biosynthetic process
qLys-8-6	0.22863	Glyma.08G145300	11041449	11043230	/	/	amino acid transport
qLys-8-7	0.147929	Glyma.08G233900	19514764	19525357	/	/	biological process
qLys-9-2	0.148197	Glyma.09G056300	5080364	5088515	PMA2/ HA2	Belongs to the P-type ATPase superfamily of cation-transporting ATPases, drives the active transport of nutrients by proton symport	amino acid import; amino acid transport
qLys-11-2	0.824831	Glyma.11G067900	5104879	5105852	/	/	biological process
qLys-13-1	0.724462	/	/	/	/	/	/
qLys-13-2	2.56955	Glyma.13G081000	18860685	18865783	/	/	amino acid import; amino acid transport
qLys-13-4	1.54191	Glyma.13G186800	30049481	30055924	SUVH1	Encodes a SET domain protein. Known SET domain proteins are involved in epigenetic control of gene expression and act as histone methyltransferases.	histone lysine methylation
qLys-13-5	1.53642	Glyma.13G270600	37265741	37269626	GRF9/ GF14 MU	Binds calcium and displays induced structural changes.	cysteine biosynthetic process; glycolysis
qLys-13-6	0.0324241	Glyma.13G303400	40047660	40050339	/	/	protein phosphorylation
qLys-15-1	3.80164	Glyma.15G046000	3667540	3674814	/	/	intracellular protein transport
qLys-15-2	0.480704	Glyma.15G059900	4634570	4638101	HSC70-5	Heat shock protein 70 (Hsc70-5).	protein folding
qLys-15-3	0.220108	Glyma.15G088500	6800557	6806758	/		protein phosphorylation; signal transduction
qLys-15-4	0.256657	Glyma.15G155000	12907315	12908671	PUP4	Member of a family of proteins related to PUP1. May be involved in the transport of purine and purine derivatives such as cytokinins, across the plasma membrane.	nucleobase-containing compound transport
qLys-15-5	0.914754	/	/	/	/	/	/
qLys-15-6	0.141262	Glyma.15G266400	50199635	50206167	/	/	amino acid transport; protein phosphorylation
qLys-15-7	0.099019	Glyma.15G274400	51221837	51225805	/	/	biological process
qLys-16-8	0.60791	Glyma.16G165100	32435021	32442097	/	/	protein maturation
qLys-16-9	0.35803	Glyma.16G196200	35760178	35761852	HSFB2A	Member of Heat Stress Transcription Factor (Hsf) family.	intracellular signal transduction
qLys-17-4	0.198963	/	/	/	/	/	/
qLys-17-5	0.699504	Glyma.17G216900	36539669	36540058	SNF7.1	Increased tendency to retain introns in smeb mutants under normal or chilling stress condition.	protein transport
qLys-17-6	0.843898	Glyma.17G246500	40223353	40226147	AOS/ CYP74A/ DDE2	Encodes a member of the cytochrome p450 CYP74 gene family that functions as an allene oxide synthase.	cellular amino acid biosynthetic process
qLys-18-2	0.152658	Glyma.18G041100	3470598	3474961	GLN1	Encodes a cytosolic glutamine synthetase, the enzyme has high affinity with substrate ammonium.	nitrogen compound metabolic process
qLys-18-3	0.408815	/	/	/	/	/	/
qLys-19-3	1.24759	Glyma.19G115100	37017751	37038331	/	/	photomorphogenesis
qLys-19-4	0.193368	Glyma.19G122500	38069043	38072480	LBD20	LOB domain-containing protein 20	jasmonic acid mediated signaling pathway
qLys-20-1	0.858965	Glyma.20G007400	685143	690637	/	/	brassinosteroid biosynthetic process; photosynthesis
qLys-20-2	25.3839	Glyma.20G078100	28939497	28944942	/	/	protein glycosylation; protein phosphorylation
qLys-20-3	0.165843	/	/	/	/	/	/
qLys-20-4	0.169101	Glyma.20G096200	33923470	33925550	/	/	chromatin assembly or disassembly
qLys-20-5	0.50604	Glyma.20G170200	40788155	40799007	SOL1	Encodes a Putative Zn2+ carboxypeptidase. SOL1 partially suppresses the short root phenotype caused by CLE19 overexpression.	proteolysis

## Sheet: Thr
Table S7 Candidate gene annotation of threonine content QTL co-located by RTM-GWAS and SLM
QTL	PVE (%)	Candidate gene	Start (bp)	End (bp)	Alias in A. thaliana	Gene annotation in A. thaliana	Gene Ontology description
qThr-2-1	0.126961	Glyma.02G046400	4256614	4260141	PAD2	Encodes alpha5 subunit of 20S proteosome complex involved in protein degradation.	threonine-type endopeptidase activity
qThr-2-2	0.0917383	Glyma.02G054300	4922224	4923173	/	/	biological process
qThr-2-3	0.0180992	Glyma.02G072200	6327836	6332139	GDH1	Encodes glutamate dehydrogenase. Involved in ammonia assimilation under conditions of inorganic nitrogen excess.	cellular amino acid metabolic process
qThr-2-4	0.0995034	Glyma.02G145700	15053070	15057124	PAP85	Cupin family protein with function in nutrient reservoir activity	biological process; nutrient reservoir activity
qThr-2-5	0.123744	Glyma.02G150600	15507498	15509859	RKF3	Receptor-like serine/threonine kinase	protein serine/threonine kinase activity
qThr-2-6	0.162986	Glyma.02G157200	16957210	16963062	/	/	metabolic process
qThr-3-1	0.168246	Glyma.03G037700	4641633	4647267	ASP1	Encodes aspartate aminotransferase 1	biosynthetic process; cellular amino acid metabolic process
qThr-3-2	0.0782852	Glyma.03G190100	40086278	40087033	/	/	response to oxidative stress
qThr-3-3	0.115057	Glyma.03G202000	41015996	41019779	TMK1	Receptor-like transmembrane kinase I; key regulator in auxin signaling.	protein serine/threonine kinase activity
qThr-4-2	0.185572	/	/	/	/	/	/
qThr-4-3	0.0442154	Glyma.04G087100	7435137	7437974	AUR1	Encodes a member of a family of Ser/Thr kinases whose activities peak during cell division.	protein serine/threonine kinase activity
qThr-5-1	0.134669	Glyma.05G041300	3710746	3712737	/	/	protein phosphorylation
qThr-5-2	0.184689	Glyma.05G068900	7122056	7127461	RAB6	Encodes a GTP-binding protein. RAB6 can complement the yeast YTP mutant.	intra-Golgi vesicle-mediated transport; protein transport
qThr-5-4	0.00875678	Glyma.05G175100	36396536	36399383	/	/	biological process
qThr-5-5	0.242527	Glyma.05G189300	37502457	37506190	WNK6	Encodes a member of the WNK family of protein kinases. Its transcription is under the control of circadian rhythms.	protein serine/threonine kinase activity
qThr-6-1	0.0793964	/	/	/	/	/	/
qThr-6-2	0.131215	Glyma.06G098900	7874852	7879537	PEPKR2	Phosphoenolpyruvate carboxylase-related kinase 2, involved in protein amino acid phosphorylation	protein phosphorylation
qThr-6-3	0.0960711	Glyma.06G105600	8446202	8450021	/	/	glycolysis; metabolic process
qThr-6-7	0.395999	Glyma.06G277700	46953435	46954474	/	/	biological process
qThr-6-8	0.285971	Glyma.06G297800	48690849	48691711	/	/	response to wounding
qThr-7-1	0.153367	Glyma.07G045900	3827387	3833377	ALAAT2	Encodes for alanine aminotransferase. Involved in glycolysis, biosynthetic process.	biosynthetic process
qThr-7-2	0.240329	Glyma.07G069000	6232846	623587	RLK4	Encodes a receptor-like protein kinase that is expressed in roots.	protein phosphorylation
qThr-8-1	0.114594	Glyma.08G034800	2749185	2752670	/	/	Golgi vesicle transport; intracellular signal transduction
qThr-8-2	0.0915475	Glyma.08G088000	6670298	6671575	PER1	Encodes a protein similar to the 1-cysteine peroxiredoxin family of antioxidants. Expression is limited to seed.	oxidation-reduction process
qThr-8-3	0.280596	Glyma.08G168800	13403510	13410225	/	/	regulation of cyclin-dependent protein serine/threonine kinase activity
qThr-8-4	0.143604	Glyma.08G215400	17463087	17467014	/	/	regulation of transcription
qThr-9-1	0.268569	Glyma.09G022300	1786058	1789270	PA2	Encodes a peroxidase with diverse roles in the wound response, flower development, and syncytium formation.	oxidation-reduction process
qThr-9-3	0.178143	/	/	/	/	/	/
qThr-9-4	0.0502389	Glyma.09G189900	41452904	41455957	/	/	Golgi vesicle transport; biological process
qThr-9-5	0.70644	Glyma.09G191300	41601397	41605614	PERK1	Encodes a member of the proline-rich extensin-like receptor kinase family.	protein serine/threonine kinase activity
qThr-11-2	0.716071	Glyma.11G067900	5104879	5105852	/	/	biological process
qThr-11-3	0.317942	Glyma.11G070300	5264434	5266437	/	/	response to oxidative stress
qThr-12-6	0.129012	Glyma.12G188100	34912372	34916479	/	/	protein phosphorylation
qThr-12-7	0.380958	Glyma.12G213600	37245953	37246701	/	/	seed storage; protease inhibitor
qThr-12-8	0.439869	Glyma.12G221100	38046922	38050367	PAP10	Encoding purple acid phosphatase 10 with function in protein serine/threonine phosphatase activity	protein serine/threonine phosphatase activity
qThr-13-1	0.609144	Glyma.13G073900	17656741	17661001	APK2A/ PBL2	Encodes protein kinase. Protein is N-myristoylated.	protein phosphorylation
qThr-13-2	1.99173	Glyma.13G081000	18860685	18865783	/	/	amino acid homeostasis; amino acid transport
qThr-13-3	0.161662	Glyma.13G159400	27464124	27468374	/	/	protein phosphorylation
qThr-13-4	0.142989	Glyma.13G163400	27861602	27868828	TIP1	Encodes a protein containing ankyrin and DHHC-CRD domain. Mutant displays defects in both root hair and pollen tube growth.	Golgi vesicle transport; protein import into peroxisome matrix
qThr-13-5	0.489893	Glyma.13G183400	29666942	29670201	/	/	ATP binding; transmembrane transport
qThr-13-6	1.90455	Glyma.13G221200	33422605	33426141	/	/	response to light stimulus
qThr-13-7	0.0155466	Glyma.13G235000	34564235	34568653	HSL1	Functions in protein serine/threonine kinase activity and involved in transmembrane receptor protein tyrosine kinase signaling pathway, protein amino acid phosphorylation.	protein phosphorylation
qThr-13-8	1.07148	Glyma.13G272400	37439343	37444388	GLR2.8	Member of putative ligand-gated ion channel subunit family and involved in cellular calcium ion homeostasis.	cellular cation homeostasis; transport
qThr-13-9	0.236874	Glyma.13G344400	43540507	43544269	CR4	Encodes a membrane localized protein which is involved in epidermal cell differentiation. Flowers of mutants have disorganized ovule integument growth.	protein phosphorylation; protein ubiquitination
qThr-14-1	0.0498713	Glyma.14G095700	8906064	8920433	ftsh4	Encodes an FtsH protease that is localized to the mitochondrion. Loss of function results in increased determinacy of the meristem.	protein catabolic process; proteolysis
qThr-14-2	0.0474682	Glyma.14G101900	10079123	10080100	/	/	biological process
qThr-15-1	0.224043	Glyma.15G042900	3373579	3379318	HERK1	Encodes a receptor kinase regulated by Brassinosteroids and required for cell elongation during vegetative growth.	protein serine/threonine kinase activity
qThr-15-2	3.90396	Glyma.15G046000	3667540	3674814	/	/	intracellular protein transport
qThr-15-3	0.646798	/	/	/	/	/	/
qThr-15-4	0.0507439	Glyma.15G065100	4949613	4956189	ARK3/ RK3	Encodes a putative receptor-like serine/threonine protein kinases.	protein phosphorylation
qThr-15-5	0.225731	Glyma.15G088500	6800557	6806758	/	/	protein serine/threonine/tyrosine kinase activity
qThr-15-6	0.0897307	Glyma.15G100100	7780545	7782872	/	/	protein phosphorylation
qThr-15-7	0.218232	Glyma.15G154300	12846649	12859201	SNF4	Component of the regulatory subunit of SNF1-related protein kinase. As part of the regulatory complex it binds maltose which promotes kinase activity.	protein autophosphorylation
qThr-15-10	0.186161	Glyma.15G275500	51432802	51446800	ARP7	Encodes an actin-related protein required for normal embryogenesis, plant architecture and floral organ abscission.	methionine biosynthetic process; protein ubiquitination
qThr-16-1	0.110685	Glyma.16G016000	1400064	1404488	PAP29	Encoding purple acid phosphatase 29 with functions in protein serine/threonine phosphatase activity.	protein serine/threonine phosphatase activity
qThr-16-2	0.0921705	Glyma.16G027300	2654447	2658311	/	/	endoplasmic reticulum unfolded protein response
qThr-16-5	0.557026	Glyma.16G153400	31393061	31398041	GDH1	Encodes the glutamate dehydrogenase. Catalyzes the cleavage of glycine residues.	cellular amino acid metabolic process
qThr-17-1	0.269982	Glyma.17G094700	7403909	7408160	ATPK19/ ATPK2	Encodes a ribosomal-protein S6 kinase. Involved in translational up-regulation of ribosomal proteins.	protein serine/threonine kinase activity
qThr-17-3	0.708826	/	/	/	/	/	/
qThr-17-4	0.528062	Glyma.17G214900	36078041	36082306	/	/	protein phosphorylation
qThr-17-5	0.20263	Glyma.17G240600	39606256	39607334	ATSBT5.2	Involved in proteolysis, negative regulation of catalytic activity.	metabolic process; proteolysis
qThr-18-5	0.0993452	Glyma.18G239500	52829416	52832308	/	/	metabolic process; identical protein binding
qThr-19-1	0.411463	/	/	/	/	/	/
qThr-19-2	0.0788024	Glyma.19G014200	1345795	1347011	/	/	metabolic process; proteolysis
qThr-19-3	0.117226	Glyma.19G022800	2600205	2612183	SMC3	Structural maintenance of chromosome 3 with functions in transporter activity, ATP binding.	histone modification; regulation of flower development
qThr-19-4	2.04232	Glyma.19G115100	37017751	37038331	/	/	nucleobase-containing compound metabolic process
qThr-19-5	0.638094	Glyma.19G120400	37805784	37831914	IMS1/ IPMS2	Encodes an active isopropylmalate synthase. Involved in leucine biosynthesis.	leucine biosynthetic process
qThr-19-6	0.431336	Glyma.19G150400	41079177	41086888	/	/	biological process
qThr-19-7	0.289457	Glyma.19G159100	41987884	41995595	NEK4	Encodes a member of the NIMA-related serine/threonine kinases. Involved in plant development processes.	protein phosphorylation
qThr-19-8	0.0548285	Glyma.19G185600	44415849	44418038	/	/	amino acid import; amino acid transport
qThr-20-1	1.22572	Glyma.20G009600	843174	847591	OST1/ SRK2E	Encodes calcium-independent ABA-activated protein kinase. Mutations disrupted ABA induction of stomatal closure as well as ABA inhibition of light-induced stomatal opening.	protein serine/threonine kinase activity
qThr-20-2	0.0486037	/	/	/	/	/	/
qThr-20-3	21.5454	Glyma.20G078100	28939497	28944942	/	/	protein glycosylation; protein phosphorylation
qThr-20-4	0.0953466	Glyma.20G079100	29399847	29413517	ING1	Encodes a member of the Inhibitor of Growth family of nuclear-localized PhD domain containing homeodomain proteins.	regulation of transcription, DNA-dependent
qThr-20-5	0.325351	/	/	/	/	/	/
qThr-20-6	0.0826416	Glyma.20G151300	38987999	38993415	/	/	protein serine/threonine kinase activity
qThr-20-7	0.628783	Glyma.20G170900	40876740	40881162	/	/	protein serine/threonine kinase activity
qThr-20-8	0.35903	Glyma.20G178300	41574297	41577128	/	/	intracellular signal transduction; signal transduction
