# Supplementary material for: Characterization of a G. max × G. soja nested association mapping population and identification of loci controlling seed composition traits from wild soybean
Source: Theor Appl Genet. 2025 Mar 7;138(3):65. doi: 10.1007/s00122-025-04848-5 (PMC11889062; doi:10.1007/s00122-025-04848-5)
Supplement: Supplementary file 13 — Supplementary file13 (XLSX 42 KB) [file 122_2025_4848_MOESM13_ESM.xlsx]

## Sheet: Protein
Table S8 Tissue-specificity index (TSI) of candidate genes for protein content (The range is between 0 and 1; highly tissue-specific transcripts have values close to one)
Gene ID	Cotyledon	Stem	Leafbud	Leaf	Flower	Pod_Seed	Pod	Seed	axillary_bud	Root
Glyma.02G145700	0	0.0353	0.0377	0.0409	0.0664	0.0675	0.1715	0.4751	0.0918	0.0138
Glyma.04G043700	0	0.0718	0.256	0.004	0.1017	0.1211	0.0377	0.0784	0.164	0.1654
Glyma.04G073800	0.008	0.047	0.1509	0.0494	0.1281	0.1111	0.1446	0.1557	0.1306	0.0746
Glyma.04G232700	0.0823	0.1018	0.1191	0.0834	0.1166	0.0885	0.1042	0.0722	0.1324	0.0994
Glyma.05G042700	0.1108	0.1196	0.1084	0.095	0.1106	0.0942	0.0929	0.0713	0.104	0.0932
Glyma.05G207500	0.1355	0.1457	0.0495	0.0669	0.1265	0.0679	0.1309	0.1049	0.0422	0.13
Glyma.05G247300	0.0555	0.113	0.1071	0.0444	0.1044	0.1112	0.1321	0.1014	0.1128	0.1182
Glyma.06G096700	0.0917	0.0948	0.1232	0.0517	0.0948	0.1032	0.1068	0.1165	0.1194	0.0978
Glyma.06G276900	0.0614	0.1029	0.1283	0.0505	0.1104	0.1104	0.0974	0.074	0.1546	0.1103
Glyma.06G298500	0.0886	0.1306	0.136	0.0392	0.112	0.1029	0.0944	0.0717	0.1191	0.1054
Glyma.06G299400	0.0327	0.1219	0.1305	0.0563	0.1101	0.1278	0.1248	0.107	0.144	0.045
Glyma.08G035000	0.1238	0.1803	0.1149	0.0819	0.0912	0.0589	0.0686	0.061	0.0779	0.1415
Glyma.08G098000	0.158	0.1517	0.0855	0.0894	0.1233	0.0736	0.0819	0.0683	0.069	0.0993
Glyma.08G107700	0.0634	0.1027	0.1103	0.0428	0.1089	0.1454	0.1271	0.1155	0.1265	0.0575
Glyma.08G115100	0.0831	0.1074	0.1041	0.0647	0.0965	0.1126	0.1178	0.1016	0.102	0.1102
Glyma.08G188900	0.1002	0.093	0.115	0.078	0.1185	0.0856	0.0881	0.0893	0.1169	0.1153
Glyma.08G210500	0.0978	0.0917	0.1063	0.1003	0.1015	0.1013	0.1024	0.0985	0.1027	0.0975
Glyma.08G335200	0.0243	0.0944	0.1126	0.0365	0.116	0.1394	0.1606	0.0992	0.1391	0.078
Glyma.09G059900	0.0908	0.1005	0.1155	0.07	0.098	0.1047	0.1051	0.1062	0.1155	0.0937
Glyma.09G065200	0.1038	0.1105	0.0962	0.0858	0.1008	0.1021	0.1126	0.0817	0.1156	0.091
Glyma.10G158100	0.0859	0.0917	0.1175	0.0952	0.1131	0.0948	0.0958	0.0876	0.1153	0.103
Glyma.11G067900	0.028	0	0	0.0149	0.2492	0.0097	0.1281	0.5701	0	0
Glyma.11G106000	0.008	0.1356	0.1864	0.0234	0.1124	0.0489	0.0687	0.0986	0.1726	0.1455
Glyma.12G020300	0.007	0.0124	0.1108	0.0062	0.2545	0.119	0.1688	0.1055	0.2158	0
Glyma.12G048500	0.0244	0.0189	0	0	0.1688	0.2662	0.2622	0.2594	0	0
Glyma.13G045900	0.081	0.1061	0.116	0.0696	0.1139	0.1036	0.0934	0.0797	0.1153	0.1214
Glyma.13G178200	0.0962	0.0884	0.0819	0.0651	0.1405	0.0898	0.1516	0.1018	0.1226	0.062
Glyma.13G271000	0.0806	0.1447	0.1022	0.0612	0.1073	0.127	0.1383	0.0394	0.0914	0.1079
Glyma.15G028900	0.1317	0.1159	0.0988	0.1413	0.1078	0.088	0.0977	0.071	0.074	0.0737
Glyma.15G030400	0.0948	0.1101	0.0972	0.095	0.1289	0.0903	0.1031	0.0579	0.1079	0.1148
Glyma.15G036500	0	0	0	0.1084	0.3893	0	0	0.5024	0	0
Glyma.15G038100	0.0976	0.1112	0.1055	0.1018	0.0917	0.103	0.0988	0.0909	0.0954	0.1039
Glyma.15G046000	0.0824	0.1112	0.1048	0.0531	0.1069	0.1092	0.1156	0.0796	0.1078	0.1295
Glyma.15G089100	0.0054	0.087	0.1707	0.0813	0.1456	0.1794	0.1156	0.0067	0.1915	0.0168
Glyma.16G153100	0	0.0995	0.2568	0.0847	0.0879	0.0268	0.0178	0.0567	0.2264	0.1434
Glyma.16G173500	0.3368	0	0.2071	0.456	0	0	0	0	0	0
Glyma.16G175800	0.2491	0.2942	0	0.0644	0.2499	0.0667	0.0685	0.0072	0	0
Glyma.17G218200	0.0642	0.1931	0.0828	0.0281	0.0972	0.1137	0.0749	0.0287	0.132	0.1853
Glyma.19G114800	0.0841	0	0	0.0113	0.0181	0	0.0408	0.8456	0	0
Glyma.19G124600	0	0.1349	0.0291	0.0286	0.0753	0.1279	0.1626	0.3215	0.0158	0.1044
Glyma.19G164900	0	0	0	0.1236	0	0.0983	0.1422	0.6359	0	0
Glyma.19G186000	0.118	0.1055	0.1106	0.1209	0.092	0.1055	0.0964	0.0796	0.0918	0.0798
Glyma.20G009400	0.066	0.108	0.1515	0.0661	0.0981	0.1172	0.0784	0.0882	0.1387	0.0879
Glyma.20G017300	0.0897	0.0949	0.1004	0.0873	0.1043	0.0984	0.1226	0.1069	0.0996	0.096
Glyma.20G078100	0.0735	0.1264	0.0742	0.1081	0.1156	0.0484	0.0925	0.033	0.1146	0.2138
Glyma.20G081800	0.0767	0.1025	0.1282	0.0524	0.0991	0.1031	0.1018	0.0899	0.1191	0.1271
Glyma.20G127100	0	0	0	0.0245	0	0	0.2953	0.6803	0	0

## Sheet: Oil
Table S8 Tissue-specificity index (TSI) of candidate genes for oil content (The range is between 0 and 1; highly tissue-specific transcripts have values close to one)
Gene ID	Cotyledon	Stem	Leafbud	Leaf	Flower	Pod_Seed	Pod	Seed	axillary_bud	Root
Glyma.02G081100	0.1145	0.1682	0.0734	0.0371	0.0852	0.0777	0.0913	0.0677	0.1022	0.1827
Glyma.02G149900	0.0519	0.1173	0.0875	0.1018	0.1369	0.117	0.1504	0.0548	0.0956	0.0869
Glyma.02G288500	0.1871	0.0535	0.0903	0.2023	0.1388	0.0488	0.0825	0.0736	0.0649	0.0582
Glyma.02G300900	0	0	0	0.0059	0	0.0096	0.1655	0.8189	0	0
Glyma.04G035000	0.0322	0	0.0257	0.5455	0.2613	0.0119	0.0645	0.0017	0.0424	0.0148
Glyma.04G037300	0	0	0.1665	0	0.1826	0	0	0	0.6509	0
Glyma.04G040900	0.0444	0.1651	0.123	0.0431	0.1192	0.1281	0.0922	0.0102	0.1235	0.1513
Glyma.04G088500	0.0186	0.1122	0.1309	0.0305	0.1117	0.1138	0.1159	0.1079	0.1348	0.1235
Glyma.05G162300	0.1253	0.1088	0.1043	0.1291	0.1094	0.0647	0.0728	0.0462	0.1033	0.1362
Glyma.05G168300	0.1343	0.0643	0.1112	0.1725	0.2005	0.0598	0.0726	0.0405	0.1161	0.0282
Glyma.05G210300	0.2538	0.0558	0.0373	0.2164	0.0679	0.0283	0.0419	0.0474	0	0.2512
Glyma.05G236300	0.1232	0.1062	0.0852	0.1289	0.1265	0.0936	0.0679	0.0255	0.1074	0.1356
Glyma.05G247300	0.0555	0.113	0.1071	0.0444	0.1044	0.1112	0.1321	0.1014	0.1128	0.1182
Glyma.06G052700	0.1018	0.0414	0.0844	0	0.1337	0	0.0798	0.0062	0.1218	0.4309
Glyma.06G107100	0.0967	0.1095	0.1124	0.0825	0.0985	0.1075	0.1077	0.0753	0.106	0.1037
Glyma.06G320100	0.1268	0.1026	0.0865	0.1116	0.1178	0.0771	0.1002	0.0861	0.0961	0.0952
Glyma.08G104100	0.195	0.0068	0.106	0.0815	0.1211	0.0119	0.1049	0.0591	0.2434	0.0704
Glyma.08G183500	0	0	0.0028	0.0093	0.1763	0.0754	0.2116	0.4044	0.1202	0
Glyma.08G184800	0.1294	0.0203	0.06	0.1285	0.134	0.0965	0.1669	0.0767	0.1879	0
Glyma.09G023600	0.0488	0.1311	0.1432	0.0436	0.1088	0.0998	0.0961	0.0647	0.1504	0.1134
Glyma.09G178100	0.0647	0.1075	0.0801	0.0287	0.0973	0.1275	0.1327	0.1796	0.0908	0.0911
Glyma.10G188600	0.1014	0.0966	0.0965	0.1126	0.1165	0.0794	0.1	0.0848	0.1047	0.1076
Glyma.10G203400	0	0	0	0	0	0.068	0.2465	0.6855	0	0
Glyma.10G255100	0.0647	0.0937	0.117	0.0756	0.1111	0.1079	0.1089	0.0963	0.1136	0.1112
Glyma.10G281400	0.1804	0.1285	0.1245	0.1633	0.1056	0.093	0.0832	0.0147	0.1048	0.0021
Glyma.10G288100	0.0099	0.1397	0.1205	0.0195	0.1084	0.0985	0.1006	0.0734	0.1385	0.1911
Glyma.12G006200	0.112	0.129	0.1423	0.0707	0.1363	0.0841	0.0837	0.0414	0.1291	0.0715
Glyma.12G008300	0.1056	0.112	0.1161	0.082	0.1033	0.0978	0.0828	0.0866	0.1139	0.1
Glyma.12G067700	0.0347	0.1135	0.1146	0.0392	0.0981	0.1283	0.125	0.1006	0.1167	0.1293
Glyma.12G085900	0.1699	0.0939	0.1044	0.1751	0.0777	0.1053	0.1131	0.0505	0.0923	0.0177
Glyma.13G178200	0.0962	0.0884	0.0819	0.0651	0.1405	0.0898	0.1516	0.1018	0.1226	0.062
Glyma.13G204800	0.1572	0.1147	0.1256	0.1703	0.08	0.1098	0.0946	0.0501	0.0947	0.003
Glyma.13G207600	0	0	0	0	0	0.0895	0.1533	0.7572	0	0
Glyma.14G087800	0.0227	0	0.3002	0.0104	0.0238	0.0209	0.1257	0.4214	0.0609	0.0139
Glyma.15G039700	0.1091	0.1181	0.1022	0.0975	0.0974	0.1007	0.0976	0.066	0.0948	0.1166
Glyma.15G046300	0	0	0	0	0.9283	0.0289	0.0428	0	0	0
Glyma.15G052500	0.0707	0.0944	0.1377	0.0797	0.098	0.1059	0.088	0.0975	0.1181	0.1099
Glyma.15G076900	0.0701	0.0912	0.1332	0.0747	0.1147	0.0904	0.0997	0.0788	0.1484	0.0986
Glyma.15G131200	0.0423	0.0758	0.1185	0.0443	0.1534	0.0898	0.1069	0.0856	0.12	0.1635
Glyma.15G133600	0.2208	0.0771	0.0673	0.0767	0.1139	0.0696	0.0983	0.0021	0.0722	0.202
Glyma.15G148200	0.099	0.1005	0.117	0.093	0.0998	0.0917	0.0985	0.0746	0.1188	0.1071
Glyma.15G170300	0.0264	0.0776	0.1255	0.0446	0.3019	0.1197	0.073	0.0118	0.1866	0.0329
Glyma.16G017200	0.0557	0.1016	0.0345	0.0882	0.1704	0.0827	0.0759	0.0167	0.1173	0.2569
Glyma.16G031300	0.1849	0.0477	0	0	0.0035	0.0037	0.0052	0.7467	0	0.0082
Glyma.16G157300	0.0269	0.1168	0.0226	0.016	0.193	0.0649	0.0632	0.0525	0.097	0.3472
Glyma.16G158400	0.0472	0	0.0493	0.0169	0.0645	0.0602	0.2246	0.4452	0.0489	0.043
Glyma.16G167800	0.1016	0.1039	0.1243	0.0496	0.1033	0.1011	0.1033	0.0877	0.1134	0.1117
Glyma.17G086400	0	0.0693	0	0.0085	0	0.037	0.2653	0.5865	0	0.0333
Glyma.17G226100	0.0731	0.1012	0.1536	0.049	0.1453	0.1083	0.101	0.093	0.1672	0.0084
Glyma.17G251000	0.063	0.1105	0.0734	0.0713	0.1053	0.1134	0.1239	0.1065	0.0919	0.1409
Glyma.18G236000	0.1101	0.1132	0.0896	0.0936	0.1118	0.099	0.0975	0.0682	0.0979	0.1192
Glyma.19G009100	0.121	0.103	0.0654	0.1091	0.0921	0.0371	0.1209	0.1938	0.0602	0.0975
Glyma.19G020100	0.0832	0.0981	0.1144	0.0752	0.0987	0.1045	0.0921	0.1055	0.1112	0.1172
Glyma.19G185700	0.0853	0.1119	0.1011	0.084	0.1048	0.1041	0.1114	0.0862	0.1043	0.1068
Glyma.19G232900	0.1449	0.131	0.1067	0.0408	0.1153	0.0892	0.0578	0.0625	0.1484	0.1035
Glyma.20G007900	0.0992	0.1285	0.1237	0.1002	0.1491	0.0929	0.1052	0.0124	0.1577	0.0311
Glyma.20G081500	0.1798	0.1386	0.1047	0.1425	0.1033	0.0576	0.0595	0.0366	0.1059	0.0716
Glyma.20G105400	0.1305	0.1175	0.0883	0.0714	0.1131	0.0689	0.1001	0.097	0.1075	0.1056

## Sheet: Pro+Oil
Table S8 Tissue-specificity index (TSI) of candidate genes for total protein and oil content (The range is between 0 and 1; highly tissue-specific transcripts have values close to one)
Gene ID	Cotyledon	Stem	Leafbud	Leaf	Flower	Pod_Seed	Pod	Seed	axillary_bud	Root
Glyma.01G015800	0	0	0	0	0.9498	0.0272	0	0.023	0	0
Glyma.02G132400	0.0901	0.0972	0.1197	0.0816	0.0967	0.0965	0.1078	0.0798	0.1127	0.118
Glyma.02G242300	0.0815	0.1462	0.1239	0.0806	0.117	0.1244	0.0153	0.0727	0.1049	0.1332
Glyma.02G258100	0.0378	0.0919	0.1654	0.0307	0.1043	0.1106	0.1018	0.0759	0.1894	0.0923
Glyma.05G212900	0.1977	0.0967	0.0243	0.0115	0	0.0082	0	0.6367	0	0.0249
Glyma.05G222400	0.1046	0.0999	0	0	0	0	0	0.4199	0	0.3755
Glyma.05G232700	0.0952	0.1241	0.0622	0.0622	0.0896	0.0861	0.0978	0.2371	0.0719	0.0738
Glyma.05G245000	0.1166	0.1041	0.1069	0.1325	0.1099	0.1081	0.0894	0.0524	0.1086	0.0715
Glyma.06G277700	0.1524	0.1075	0.0863	0.0285	0.0824	0.1031	0.0791	0.0661	0.12	0.1747
Glyma.06G290100	0.1363	0.0388	0	0.0021	0.1183	0.0296	0.2018	0.473	0	0
Glyma.08G094200	0.1225	0.1223	0.1273	0.1013	0.091	0.0821	0.0751	0.0674	0.1116	0.0994
Glyma.08G096500	0.0672	0.0966	0.0658	0.0032	0.1537	0.0777	0.014	0.2002	0.1449	0.1766
Glyma.08G107800	0.0913	0.0885	0.1309	0.0671	0.0994	0.1006	0.1026	0.0897	0.1144	0.1155
Glyma.08G124000	0	0.1869	0.024	0	0.2683	0.01	0	0	0.1393	0.3715
Glyma.08G189000	0	0	0	0	0	0.0519	0.2095	0.7386	0	0
Glyma.11G000300	0.096	0.0899	0.1203	0.0699	0.1012	0.1047	0.1129	0.0837	0.1154	0.1059
Glyma.11G067900	0.028	0	0	0.0149	0.2492	0.0097	0.1281	0.5701	0	0
Glyma.11G227600	0	0.0364	0.0157	0	0.2136	0.1506	0.2208	0.32	0.0429	0
Glyma.11G234600	0.1466	0.1229	0.0804	0.0611	0.1273	0.0935	0.0968	0.0455	0.1222	0.1037
Glyma.12G007600	0.087	0.0844	0.1084	0.0819	0.1123	0.102	0.1124	0.1028	0.1193	0.0895
Glyma.12G064500	0.0135	0	0.0042	0.0243	0.2788	0.0248	0.0881	0.5527	0	0.0136
Glyma.12G079000	0.1493	0.0799	0.1506	0.1493	0.0819	0.1011	0.0862	0.0753	0.121	0.0055
Glyma.12G079700	0.1223	0.1141	0.112	0.1198	0.1024	0.096	0.0756	0.0762	0.1041	0.0775
Glyma.12G085600	0.0766	0.0983	0.1206	0.0585	0.0945	0.1028	0.1519	0.0996	0.1049	0.0924
Glyma.12G188300	0.0909	0.1035	0.0998	0.0848	0.1069	0.0847	0.116	0.0776	0.116	0.12
Glyma.12G216000	0.0489	0.0922	0.1192	0.0527	0.0991	0.084	0.1327	0.0994	0.137	0.1349
Glyma.13G071000	0.1241	0.1688	0.1572	0.0327	0.0955	0.0637	0.1048	0.0687	0.1389	0.0457
Glyma.13G081000	0.074	0.1787	0.0509	0.0857	0.1335	0.0429	0.0606	0.173	0	0.2008
Glyma.13G217500	0	0.0843	0.1235	0.0807	0.1016	0.1051	0.1627	0.0903	0.1188	0.133
Glyma.13G221900	0.0694	0.0411	0.0734	0.3316	0.0693	0.0154	0	0.0082	0	0.3916
Glyma.13G279000	0.088	0.102	0.1045	0.08	0.1166	0.0996	0.1188	0.0832	0.1116	0.0958
Glyma.13G285900	0	0.0165	0.0268	0	0.0111	0.1612	0.235	0.5047	0	0.0448
Glyma.17G034000	0.2447	0.101	0	0	0.0888	0.0295	0.0946	0.4414	0	0
Glyma.17G089600	0.1329	0.0945	0.1199	0.1207	0.0909	0.0857	0.0745	0.0548	0.1188	0.1075
Glyma.17G090600	0.1268	0.1174	0.0903	0.1258	0.1085	0.0789	0.0812	0.0533	0.1031	0.1146
Glyma.17G137800	0.1879	0.0249	0.0103	0.0342	0.1202	0.0263	0.1503	0.3986	0	0.0472
Glyma.17G153300	0.1824	0.0741	0.009	0.1962	0.2137	0	0.0028	0.0309	0	0.2908
Glyma.18G208000	0.0721	0	0	0.0307	0.2296	0	0.0067	0.6609	0	0
Glyma.18G257300	0	0	0	0	0.0492	0.0163	0.1832	0.7513	0	0
Glyma.18G300600	0.0923	0.1116	0.0991	0.0731	0.0947	0.1073	0.1205	0.0909	0.1009	0.1096
Glyma.19G121500	0.1003	0.1167	0.1183	0.0749	0.1032	0.0958	0.0884	0.0798	0.1191	0.1035
Glyma.19G137700	0	0	0.306	0.0156	0.0842	0.0239	0.0249	0	0.5455	0
Glyma.20G017300	0.0897	0.0949	0.1004	0.0873	0.1043	0.0984	0.1226	0.1069	0.0996	0.096
Glyma.20G051100	0.1364	0.0959	0.0439	0.1457	0.1717	0.0424	0.0851	0.0902	0.0709	0.1178
Glyma.20G078100	0.0735	0.1264	0.0742	0.1081	0.1156	0.0484	0.0925	0.033	0.1146	0.2138

## Sheet: Met
Table S8 Tissue-specificity index (TSI) of candidate genes for methionine content (The range is between 0 and 1; highly tissue-specific transcripts have values close to one)
Gene ID	Cotyledon	Stem	Leafbud	Leaf	Flower	Pod_Seed	Pod	Seed	axillary_bud	Root
Glyma.02G264700	0.0717	0	0	0.0047	0	0.0111	0.2027	0.7098	0	0
Glyma.04G036300	0.0938	0.1033	0.0913	0.0868	0.0987	0.0822	0.101	0.0676	0.104	0.1714
Glyma.04G198500	0	0.0278	0	0	0	0	0.0313	0.4453	0.049	0.4465
Glyma.05G053300	0.0716	0.1086	0.1033	0.0768	0.1066	0.1236	0.1398	0.0884	0.0919	0.0895
Glyma.05G056800	0.0437	0.0901	0.1492	0.0286	0.0731	0.1213	0.1466	0.0463	0.1362	0.165
Glyma.05G057600	0.0243	0	0.0522	0.0204	0.0922	0.0077	0.1866	0.4959	0.1206	0
Glyma.06G129000	0.1064	0.0966	0.0942	0.0721	0.1214	0.1002	0.1101	0.0972	0.1038	0.0979
Glyma.06G255300	0.352	0.068	0.0253	0.2081	0.0625	0.0055	0.0054	0.1071	0.0443	0.1218
Glyma.06G283900	0.149	0.0145	0.0068	0.0168	0.0187	0.0038	0.0171	0.7152	0	0.0582
Glyma.07G021100	0.0132	0.0976	0.1417	0.0278	0.1164	0.1215	0.1085	0.1045	0.1418	0.127
Glyma.08G111700	0	0.0212	0.0782	0	0.1214	0.2033	0.0717	0.3264	0.1778	0
Glyma.10G026800	0	0.0648	0.1693	0.0211	0.1525	0.0779	0.1059	0.2039	0.1016	0.1028
Glyma.10G031400	0.084	0.1138	0.1218	0.0716	0.1086	0.0978	0.0993	0.0657	0.1149	0.1223
Glyma.10G037100	0.0497	0	0	0.1179	0	0.1285	0.2682	0.4358	0	0
Glyma.11G067900	0.028	0	0	0.0149	0.2492	0.0097	0.1281	0.5701	0	0
Glyma.11G068900	0.1151	0.0293	0.0482	0.0643	0.2023	0.0396	0.055	0.3337	0.0963	0.0162
Glyma.13G270600	0.0753	0.1281	0.0965	0.0467	0.0835	0.1523	0.1419	0.0842	0.0908	0.1006
Glyma.14G191300	0.2149	0.1173	0.0517	0.2097	0.1335	0.0732	0.0789	0.0056	0.1039	0.0111
Glyma.15G036500	0	0	0	0.1084	0.3893	0	0	0.5024	0	0
Glyma.15G043800	0.0884	0.1622	0.1037	0.1	0.147	0.053	0.0347	0.0306	0.1348	0.1457
Glyma.15G152900	0.1167	0.1253	0.088	0.076	0.1235	0.0848	0.0892	0.0605	0.1023	0.1336
Glyma.15G176600	0.1298	0.1209	0.0649	0.0946	0.1129	0.0928	0.1092	0.0647	0.081	0.1291
Glyma.16G196200	0.1035	0.1042	0.079	0.1068	0.1249	0.0969	0.0993	0.0633	0.099	0.1232
Glyma.19G118800	0.0886	0.1158	0.1044	0.0911	0.0944	0.1075	0.104	0.0824	0.0977	0.114
Glyma.19G122600	0.1004	0.0968	0.1284	0.0741	0.1018	0.11	0.0924	0.0971	0.1133	0.0857
Glyma.20G007400	0.0664	0.103	0.1186	0.0724	0.0999	0.0959	0.1238	0.0918	0.1105	0.1179
Glyma.20G078100	0.0735	0.1264	0.0742	0.1081	0.1156	0.0484	0.0925	0.033	0.1146	0.2138
Glyma.20G129700	0.1106	0.1149	0.0922	0.1045	0.1096	0.0994	0.0974	0.0656	0.0985	0.1073

## Sheet: Cys
Table S8 Tissue-specificity index (TSI) of candidate genes for cysteine content (The range is between 0 and 1; highly tissue-specific transcripts have values close to one)
Gene ID	Cotyledon	Stem	Leafbud	Leaf	Flower	Pod_Seed	Pod	Seed	axillary_bud	Root
Glyma.02G049400	0.0969	0.1022	0.0981	0.0832	0.1016	0.0996	0.1199	0.0896	0.1052	0.1037
Glyma.02G059600	0.0625	0.12	0.1142	0.111	0.1592	0.1478	0.0931	0.0281	0.1511	0.013
Glyma.02G133000	0.068	0.1397	0.0846	0.087	0.1447	0.0867	0.0753	0.0917	0.0744	0.1478
Glyma.05G244600	0.1116	0.1152	0.0942	0.0907	0.124	0.0839	0.0932	0.0607	0.1051	0.1215
Glyma.06G308500	0.0786	0.0559	0.0356	0.0436	0.0642	0.1178	0.0976	0.1316	0.071	0.304
Glyma.07G040600	0.1263	0.1183	0.0915	0.1095	0.1241	0.1041	0.1007	0.0541	0.1009	0.0705
Glyma.07G093000	0.0955	0.0743	0.0735	0.1074	0.1166	0.135	0.1196	0.074	0.1107	0.0933
Glyma.08G109800	0	0	0	0	0	0.043	0.1349	0.8221	0	0
Glyma.08G111100	0.0943	0.0843	0.1092	0.0732	0.1158	0.0966	0.1024	0.1075	0.1202	0.0966
Glyma.08G112600	0.1052	0.1168	0.0875	0.0637	0.113	0.1122	0.118	0.0496	0.0995	0.1346
Glyma.08G124000	0	0.1869	0.024	0	0.2683	0.01	0	0	0.1393	0.3715
Glyma.08G201100	0.1874	0.1139	0.013	0.0664	0	0.0242	0.1035	0.407	0.0845	0
Glyma.09G009100	0.0467	0.1656	0.2333	0.1606	0.1311	0.0887	0.02	0	0.154	0
Glyma.09G023500	0	0.0174	0.0451	0	0.0129	0.0196	0.1512	0.6364	0.071	0.0464
Glyma.10G012300	0.1361	0.0932	0.1254	0.129	0.0835	0.0869	0.0817	0.0751	0.1036	0.0854
Glyma.10G026800	0	0.0648	0.1693	0.0211	0.1525	0.0779	0.1059	0.2039	0.1016	0.1028
Glyma.10G032500	0.0928	0.1158	0.1138	0.0872	0.1267	0.0784	0.0607	0.085	0.1399	0.0996
Glyma.11G223200	0.0364	0.1296	0.0854	0.0073	0.1267	0.0228	0.0279	0.0766	0.2009	0.2863
Glyma.12G188800	0.1423	0.1424	0.0622	0.1797	0.1175	0.0795	0.1278	0.0178	0.0566	0.0742
Glyma.13G229300	0.2267	0	0	0.1397	0.0245	0.0098	0.0247	0.5746	0	0
Glyma.13G270600	0.0753	0.1281	0.0965	0.0467	0.0835	0.1523	0.1419	0.0842	0.0908	0.1006
Glyma.15G038100	0.0976	0.1112	0.1055	0.1018	0.0917	0.103	0.0988	0.0909	0.0954	0.1039
Glyma.15G054000	0.611	0.0473	0	0.0712	0.1521	0	0.0314	0	0	0.087
Glyma.17G096900	0.1525	0.1254	0.0564	0.0987	0.0881	0.0576	0.0999	0.0279	0.0905	0.203
Glyma.19G119200	0.1576	0.0596	0.2197	0.031	0.081	0.11	0.0789	0.0784	0.1343	0.0495
Glyma.19G132400	0.0857	0.1068	0.1184	0.0802	0.1027	0.104	0.0956	0.0861	0.1222	0.0982
Glyma.19G151800	0.1117	0.1192	0.114	0.1406	0.0867	0.0557	0.0795	0.0758	0.1013	0.1157
Glyma.20G078100	0.0735	0.1264	0.0742	0.1081	0.1156	0.0484	0.0925	0.033	0.1146	0.2138
Glyma.20G129200	0.0064	0.1166	0.1362	0.0792	0.12	0.1369	0.1379	0.0969	0.1105	0.0595

## Sheet: Lys
Table S8 Tissue-specificity index (TSI) of candidate genes for lysine content (The range is between 0 and 1; highly tissue-specific transcripts have values close to one)
Gene ID	Cotyledon	Stem	Leafbud	Leaf	Flower	Pod_Seed	Pod	Seed	axillary_bud	Root
Glyma.02G004400	0.0905	0.1099	0.1228	0.0684	0.098	0.1071	0.0983	0.0867	0.11	0.1083
Glyma.02G129300	0.1131	0.1072	0.0867	0.0985	0.1234	0.0845	0.0838	0.045	0.1339	0.1239
Glyma.02G144600	0.0639	0.1153	0.1072	0.0909	0.1008	0.109	0.1193	0.0626	0.1259	0.1052
Glyma.02G156400	0.1238	0.2239	0.0209	0.0213	0.1141	0.0122	0.0492	0.03	0.3068	0.0977
Glyma.03G006000	0.0276	0.1066	0.1118	0.041	0.1169	0.1126	0.1136	0.0999	0.17	0.1
Glyma.03G019800	0	0	0	0.0094	0.0729	0.0107	0.2214	0.5648	0.054	0.0668
Glyma.06G053000	0.1374	0.0972	0.0802	0.1948	0.0556	0.1046	0.1034	0.0377	0.0329	0.1563
Glyma.06G082400	0.1043	0.1109	0.0813	0.0955	0.1064	0.0958	0.0983	0.0968	0.0898	0.1209
Glyma.08G104100	0.195	0.0068	0.106	0.0815	0.1211	0.0119	0.1049	0.0591	0.2434	0.0704
Glyma.08G109000	0.1222	0.092	0.0804	0.0546	0.0904	0.0722	0.1285	0.1561	0.0771	0.1264
Glyma.08G113400	0.1405	0.1076	0.0608	0.1363	0.1613	0.0906	0.1028	0.0206	0.0955	0.084
Glyma.08G145300	0.0183	0.0678	0.0311	0.0451	0.2174	0.0338	0.0547	0.0376	0	0.4942
Glyma.09G056300	0.1242	0.134	0.0472	0.0924	0.0943	0.0886	0.091	0.0899	0.0516	0.1867
Glyma.11G067900	0.028	0	0	0.0149	0.2492	0.0097	0.1281	0.5701	0	0
Glyma.13G081000	0.074	0.1787	0.0509	0.0857	0.1335	0.0429	0.0606	0.173	0	0.2008
Glyma.13G186800	0.1041	0.1035	0.1158	0.0814	0.1107	0.0932	0.1065	0.0669	0.1172	0.1007
Glyma.13G270600	0.0753	0.1281	0.0965	0.0467	0.0835	0.1523	0.1419	0.0842	0.0908	0.1006
Glyma.13G303400	0.153	0.0612	0.1218	0.1247	0.1712	0.0271	0.0152	0.0154	0.121	0.1893
Glyma.15G046000	0.0824	0.1112	0.1048	0.0531	0.1069	0.1092	0.1156	0.0796	0.1078	0.1295
Glyma.15G059900	0.0933	0.1134	0.1176	0.0798	0.1054	0.1008	0.0853	0.0876	0.1171	0.0996
Glyma.15G088500	0.0937	0.1064	0.0824	0.1124	0.1215	0.0962	0.1035	0.0508	0.0989	0.1341
Glyma.15G155000	0	0	0	0	0	0.0579	0.1584	0.7837	0	0
Glyma.15G266400	0	0	0	0	0	0	0	0	0	1
Glyma.15G274400	0.0193	0.2569	0.0491	0.0468	0.0653	0.0871	0.1031	0.0112	0.0278	0.3335
Glyma.16G165100	0.071	0.0982	0.1215	0.0575	0.1179	0.1044	0.0975	0.1014	0.1127	0.1178
Glyma.16G196200	0.1035	0.1042	0.079	0.1068	0.1249	0.0969	0.0993	0.0633	0.099	0.1232
Glyma.17G216900	0	0	1	0	0	0	0	0	0	0
Glyma.17G246500	0.105	0.1412	0.0643	0.0661	0.1212	0.0959	0.0731	0.0518	0.0975	0.1838
Glyma.18G041100	0.0841	0.1075	0.0847	0.0875	0.1117	0.1013	0.0948	0.0762	0.1168	0.1353
Glyma.19G115100	0.0816	0.1007	0.112	0.0774	0.1169	0.1026	0.0995	0.0867	0.132	0.0906
Glyma.19G122500	0	0	0	0	0.6057	0.0116	0.0154	0.3673	0	0
Glyma.20G007400	0.0664	0.103	0.1186	0.0724	0.0999	0.0959	0.1238	0.0918	0.1105	0.1179
Glyma.20G078100	0.0735	0.1264	0.0742	0.1081	0.1156	0.0484	0.0925	0.033	0.1146	0.2138
Glyma.20G170200	0.1391	0.0989	0.1312	0.1085	0.1108	0.079	0.0735	0.0983	0.0882	0.0726

## Sheet: Thr
Table S8 Tissue-specificity index (TSI) of candidate genes for threonine content (The range is between 0 and 1; highly tissue-specific transcripts have values close to one)
Gene ID	Cotyledon	Stem	Leafbud	Leaf	Flower	Pod_Seed	Pod	Seed	axillary_bud	Root
Glyma.02G046400	0.0886	0.0974	0.1058	0.0928	0.0966	0.1077	0.1073	0.0998	0.1007	0.1033
Glyma.02G072200	0.0505	0.0691	0.1375	0.0201	0.2087	0.0275	0.0409	0.0303	0.2882	0.1271
Glyma.02G145700	0	0.0353	0.0377	0.0409	0.0664	0.0675	0.1715	0.4751	0.0918	0.0138
Glyma.02G150600	0.0361	0.1272	0.0175	0.0331	0.1341	0.109	0.2161	0.0517	0.0415	0.2337
Glyma.02G157200	0.1088	0.1085	0.0997	0.0964	0.1082	0.098	0.1104	0.0749	0.1	0.0951
Glyma.03G190100	0.1866	0.1227	0.0413	0.0407	0.1301	0.0024	0.009	0.3155	0.1518	0
Glyma.03G202000	0.0818	0.1077	0.0971	0.0967	0.105	0.1056	0.1234	0.087	0.1019	0.0938
Glyma.04G087100	0.0817	0.0952	0.1315	0.0703	0.0996	0.1068	0.0813	0.0962	0.135	0.1024
Glyma.05G041300	0.0925	0.063	0.085	0.0962	0.1181	0.0977	0.1397	0.1025	0.1205	0.0848
Glyma.05G068900	0.0424	0.1503	0.1215	0.0358	0.0985	0.1229	0.1019	0.0674	0.1149	0.1446
Glyma.05G175100	0.1113	0.1584	0.0514	0.0392	0.1263	0.0598	0.1067	0.0611	0.1027	0.1832
Glyma.06G098900	0.0634	0.0934	0.1023	0.1028	0.1218	0.0932	0.1127	0.1027	0.1209	0.0867
Glyma.06G105600	0.0312	0.0549	0.1734	0.066	0.1182	0.0927	0.1098	0.1029	0.1496	0.1012
Glyma.06G277700	0.1524	0.1075	0.0863	0.0285	0.0824	0.1031	0.0791	0.0661	0.12	0.1747
Glyma.06G297800	0.0576	0.1367	0.0832	0.0026	0.0913	0.0446	0.0893	0.3502	0.0284	0.1161
Glyma.07G045900	0.0994	0.1045	0.0977	0.0944	0.1052	0.0953	0.0996	0.0918	0.0978	0.1144
Glyma.07G069000	0.0481	0.1131	0.1276	0.0467	0.1253	0.1188	0.1084	0.0989	0.1406	0.0724
Glyma.08G088000	0	0.0931	0	0.0271	0.0187	0.0159	0.2137	0.6316	0	0
Glyma.08G168800	0.0613	0.0701	0.1113	0.0819	0.1079	0.0809	0.16	0.1059	0.0969	0.1239
Glyma.08G215400	0.131	0.008	0.2471	0.108	0.0525	0.1469	0.1883	0.0309	0.0873	0
Glyma.09G022300	0.0102	0.0699	0.0528	0.0437	0.1135	0.0985	0.1472	0.2575	0.0758	0.1308
Glyma.09G189900	0.0942	0.1128	0.0888	0.0872	0.1062	0.1019	0.1219	0.0915	0.0974	0.0981
Glyma.09G191300	0.0844	0.1051	0.086	0.0637	0.1173	0.0904	0.1255	0.0852	0.0984	0.1439
Glyma.11G067900	0.028	0	0	0.0149	0.2492	0.0097	0.1281	0.5701	0	0
Glyma.11G070300	0	0	0	0.0247	0.0297	0.0481	0.265	0.6325	0	0
Glyma.12G188100	0	0.1545	0.1113	0.033	0.0522	0.1521	0.2139	0.011	0.1396	0.1323
Glyma.12G213600	0.05	0	0	0.1192	0	0.1027	0.2412	0.4868	0	0
Glyma.12G221100	0.0163	0.2364	0.0035	0.0318	0.0699	0.056	0.1841	0.3174	0	0.0848
Glyma.13G073900	0.1535	0.1274	0.0658	0.1026	0.0972	0.0342	0.0278	0.0423	0.0907	0.2584
Glyma.13G081000	0.074	0.1787	0.0509	0.0857	0.1335	0.0429	0.0606	0.173	0	0.2008
Glyma.13G159400	0.0557	0.1412	0.1045	0.0616	0.1091	0.1268	0.1117	0.0544	0.11	0.125
Glyma.13G163400	0.0968	0.1004	0.0971	0.0947	0.1111	0.0955	0.116	0.0899	0.1049	0.0936
Glyma.13G183400	0	0	0	0	0	0.0112	0.2028	0.7861	0	0
Glyma.13G221200	0	0	0	0	0.8367	0	0	0.1633	0	0
Glyma.13G235000	0.0793	0.12	0.094	0.0684	0.1113	0.0956	0.112	0.1219	0.0965	0.101
Glyma.13G344400	0.0583	0.0527	0.195	0.0615	0.1915	0.07	0.0713	0.0988	0.2009	0
Glyma.14G095700	0.0961	0.0948	0.1357	0.0883	0.1476	0.0671	0.0773	0.0827	0.0765	0.1339
Glyma.14G101900	0.0167	0.0375	0.0353	0.0866	0.0396	0.0114	0.1832	0.4302	0	0.1595
Glyma.15G042900	0.1299	0.1534	0.0728	0.1061	0.1417	0.0684	0.0814	0.0753	0.0971	0.0739
Glyma.15G046000	0.0824	0.1112	0.1048	0.0531	0.1069	0.1092	0.1156	0.0796	0.1078	0.1295
Glyma.15G065100	0.2216	0.0421	0.0722	0.1792	0.0954	0	0	0.0261	0.1205	0.243
Glyma.15G088500	0.0937	0.1064	0.0824	0.1124	0.1215	0.0962	0.1035	0.0508	0.0989	0.1341
Glyma.15G100100	0.2288	0.1182	0.0972	0.2216	0.0932	0.0244	0.0454	0.1279	0	0.0433
Glyma.15G154300	0.1022	0.1115	0.1193	0.09	0.1151	0.0873	0.0906	0.0636	0.1143	0.1063
Glyma.15G275500	0.0309	0.0722	0.1801	0.0274	0.1314	0.1229	0.0706	0.107	0.176	0.0814
Glyma.16G016000	0.1028	0.0987	0.1301	0.0462	0.1614	0.071	0.0732	0.0755	0.1599	0.081
Glyma.16G153400	0.0127	0.0541	0.1454	0.0066	0.1765	0.01	0.0197	0.0662	0.273	0.2359
Glyma.17G094700	0.1165	0.1214	0.092	0.092	0.112	0.0967	0.0914	0.0638	0.1	0.1143
Glyma.17G214900	0.1758	0.1181	0.0351	0.1715	0.1476	0.0609	0.0235	0.0042	0.1217	0.1416
Glyma.18G239500	0	0	0	0.109	0.0175	0.0357	0.2544	0.5551	0	0.0283
Glyma.19G014200	0	0.0484	0.1597	0.0681	0.2788	0.1695	0.0585	0	0.2171	0
Glyma.19G022800	0.0292	0.0942	0.1832	0.0154	0.1275	0.08	0.0802	0.0853	0.1825	0.1224
Glyma.19G115100	0.0816	0.1007	0.112	0.0774	0.1169	0.1026	0.0995	0.0867	0.132	0.0906
Glyma.19G120400	0.0186	0.0137	0	0.0019	0.1522	0.2755	0.2928	0.2453	0	0
Glyma.19G150400	0.1106	0.1183	0.1111	0.099	0.1142	0.0859	0.0948	0.0593	0.1181	0.0887
Glyma.19G159100	0.0799	0.0818	0.1357	0.0723	0.1032	0.0633	0.0934	0.063	0.1614	0.146
Glyma.19G185600	0.1514	0.1273	0.1978	0.2356	0.1334	0.0212	0.0186	0.0059	0.1089	0
Glyma.20G009600	0.1254	0.1023	0.1034	0.0988	0.1103	0.0939	0.1012	0.0744	0.113	0.0774
Glyma.20G078100	0.0735	0.1264	0.0742	0.1081	0.1156	0.0484	0.0925	0.033	0.1146	0.2138
Glyma.20G079100	0.1011	0.0995	0.1137	0.0914	0.1189	0.0874	0.1002	0.0615	0.1236	0.1027
Glyma.20G151300	0.0962	0.0865	0.128	0.0893	0.1185	0.0948	0.0965	0.0794	0.1188	0.0921
Glyma.20G178300	0.0903	0.1123	0.0923	0.0941	0.1066	0.0975	0.1024	0.0756	0.0969	0.132
